# Supplementary material for: A systematic review of ethnobotanical study in Indonesia: diversity and cultural patterns of medicinal plant use
Source: J Ethnobiol Ethnomed. 2026 Mar 16;22:42. doi: 10.1186/s13002-026-00879-4 (PMC13104509; doi:10.1186/s13002-026-00879-4)
Supplement: Supplementary file 3 — Supplementary Material 3 [file 13002_2026_879_MOESM3_ESM.xlsx]

## Sheet: Use reports per study
Supplementary File 3. Use Reports of Medicinal Plants
SR_ID	Province	Island/Region	Ethnic Group(s)	Standardized Botanical Latin Name (POWO)	ICPC-2 Code	Standardized Disease/Symptom Name	Plant's part used
SR_EB_002	Aceh	Sumatra	Aneuk Jamee	Acanthus ebracteatus Vahl	D72	Viral hepatitis	Leaf, Flower
SR_EB_002	Aceh	Sumatra	Aneuk Jamee	Barleria cristata L.	D86	Peptic ulcer	All Parts
SR_EB_002	Aceh	Sumatra	Aneuk Jamee	Clinacanthus nutans (Burm.f.) Lindau	A03	Fever	Leaf
SR_EB_002	Aceh	Sumatra	Aneuk Jamee	Justicia gendarussa Burm.f.	A03	Fever	Leaf
SR_EB_002	Aceh	Sumatra	Aneuk Jamee	Rhinacanthus nasutus (L.) Kurz	S74	Dermatophytosis	Leaf
SR_EB_002	Aceh	Sumatra	Aneuk Jamee	Achyranthes aspera L.	A03	Fever	Leaf
SR_EB_002	Aceh	Sumatra	Aneuk Jamee	Amaranthus spinosus L.	D11	Diarrhea	Leaf
SR_EB_002	Aceh	Sumatra	Aneuk Jamee	Celosia argentea L.	K86	Hypertension, uncomplicated	Leaf
SR_EB_002	Aceh	Sumatra	Aneuk Jamee	Gomphrena globosa L.	R99	Respiratory disease, other	Leaf
SR_EB_002	Aceh	Sumatra	Aneuk Jamee	Allium cepa L.	A03	Fever	Rhizome
SR_EB_002	Aceh	Sumatra	Aneuk Jamee	Allium sativum L.	R05	Cough	Rhizome
SR_EB_002	Aceh	Sumatra	Aneuk Jamee	Crinum asiaticum L.	S18	Open wound/cut	Leaf, Fruit
SR_EB_002	Aceh	Sumatra	Aneuk Jamee	Crinum asiaticum L.	D91	Abdominal hernia	Rhizome
SR_EB_002	Aceh	Sumatra	Aneuk Jamee	Lannea nigritana (Scott-Elliot) Keay	D11	Diarrhea	Leaf, Fruit
SR_EB_002	Aceh	Sumatra	Aneuk Jamee	Mangifera foetida Lour.	D11	Diarrhea	Bark
SR_EB_002	Aceh	Sumatra	Aneuk Jamee	Spondias dulcis Parkinson	B82	Anemia, other/unspecified	Fruit
SR_EB_002	Aceh	Sumatra	Aneuk Jamee	Annona muricata L.	S73	Pediculosis/skin infestation	Leaf
SR_EB_002	Aceh	Sumatra	Aneuk Jamee	Centella asiatica (L.) Urb.	R05	Cough	Leaf
SR_EB_002	Aceh	Sumatra	Aneuk Jamee	Hydrocotyle bonariensis Comm. ex Lam.	F05	Visual disturbance, other	Leaf
SR_EB_002	Aceh	Sumatra	Aneuk Jamee	Areca catechu L.	D86	Peptic ulcer	Seed
SR_EB_002	Aceh	Sumatra	Aneuk Jamee	Arenga pinnata (Wurmb) Merr.	T90	Diabetes mellitus	Fruit
SR_EB_002	Aceh	Sumatra	Aneuk Jamee	Cocos nucifera L.	A03	Fever	Fruit, Root
SR_EB_002	Aceh	Sumatra	Aneuk Jamee	Nypa fruticans Wurmb	D72	Viral hepatitis	Leaf
SR_EB_002	Aceh	Sumatra	Aneuk Jamee	Cordyline fruticosa (L.) A.Chev.	A03	Fever	Leaf
SR_EB_002	Aceh	Sumatra	Aneuk Jamee	Dracaena angustifolia (Medik.) Roxb.	D83	Mouth/tongue/lip disease	Leaf
SR_EB_002	Aceh	Sumatra	Aneuk Jamee	Christella afra (Christ) Holttum	A03	Fever	Leaf
SR_EB_002	Aceh	Sumatra	Aneuk Jamee	Adenostemma viscosum J.R.Forst. & G.Forst.	R05	Cough	Leaf
SR_EB_002	Aceh	Sumatra	Aneuk Jamee	Ageratum conyzoides L.	S02	Pruritus	Leaf
SR_EB_002	Aceh	Sumatra	Aneuk Jamee	Artemisia vulgaris L.	D70	Gastrointestinal infection	Leaf
SR_EB_002	Aceh	Sumatra	Aneuk Jamee	Chromolaena odorata (L.) R.M.King & H.Rob.	D87	Stomach function disorder	Leaf
SR_EB_002	Aceh	Sumatra	Aneuk Jamee	Gynura japonica (Thunb.) Juel	A73	Malaria	Leaf
SR_EB_002	Aceh	Sumatra	Aneuk Jamee	Pluchea indica (L.) Less.	W92	Uncomplicated delivery	All Parts
SR_EB_002	Aceh	Sumatra	Aneuk Jamee	Tagetes erecta L.	R74	Upper respiratory infection (URI) acute	Flower
SR_EB_002	Aceh	Sumatra	Aneuk Jamee	Bidens pilosa L.	R05	Cough	All Parts
SR_EB_002	Aceh	Sumatra	Aneuk Jamee	Basella alba L.	D87	Stomach function disorder (Gastritis)	Leaf
SR_EB_002	Aceh	Sumatra	Aneuk Jamee	Ananas comosus (L.) Merr.	D91	Abdominal hernia	Fruit
SR_EB_002	Aceh	Sumatra	Aneuk Jamee	Hippobroma longiflora (L.) G.Don	F70	Conjunctivitis, infectious	Flower
SR_EB_002	Aceh	Sumatra	Aneuk Jamee	Trema orientale (L.) Blume	R05	Cough	Leaf
SR_EB_002	Aceh	Sumatra	Aneuk Jamee	Canna indica L.	K86	Hypertension	Leaf, Flower
SR_EB_002	Aceh	Sumatra	Aneuk Jamee	Carica papaya L.	T90	Diabetes mellitus	Leaf
SR_EB_002	Aceh	Sumatra	Aneuk Jamee	Garcinia xanthochymus Hook.f. ex T.Anderson	S02	Pruritus	Leaf
SR_EB_002	Aceh	Sumatra	Aneuk Jamee	Combretum indicum (L.) DeFilipps	D21	Worms/other parasites	Leaf
SR_EB_002	Aceh	Sumatra	Aneuk Jamee	Decalobanthus mammosus (Lour.) A.R.Simões & Staples	R05	Cough	Bulbs
SR_EB_002	Aceh	Sumatra	Aneuk Jamee	Hellenia speciosa (J.Koenig) S.R.Dutta	D87	Stomach function disorder	Leaf
SR_EB_002	Aceh	Sumatra	Aneuk Jamee	Kalanchoe pinnata (Lam.) Pers.	A03	Fever	Leaf
SR_EB_002	Aceh	Sumatra	Aneuk Jamee	Kalanchoe pinnata (Lam.) Pers.	A03	Fever	Leaf
SR_EB_002	Aceh	Sumatra	Aneuk Jamee	Citrullus lanatus (Thunb.) Matsum. & Nakai	D83	Mouth/tongue/lip disease (See Note 1)	Fruit
SR_EB_002	Aceh	Sumatra	Aneuk Jamee	Solena amplexicaulis (Lam.) Gandhi	K86	Hypertension	Fruit
SR_EB_002	Aceh	Sumatra	Aneuk Jamee	Cucumis melo L.	K86	Hypertension, uncomplicated	Fruit
SR_EB_002	Aceh	Sumatra	Aneuk Jamee	Cucumis sativus L.	K86	Hypertension	Fruit
SR_EB_002	Aceh	Sumatra	Aneuk Jamee	Lagenaria siceraria (Molina) Standl.	D21	Worms/other parasites	Fruit
SR_EB_002	Aceh	Sumatra	Aneuk Jamee	Luffa acutangula (L.) Roxb.	R05	Cough	Leaf, Flower
SR_EB_002	Aceh	Sumatra	Aneuk Jamee	Dioscorea alata L.	D72	Viral hepatitis	Bulbs
SR_EB_002	Aceh	Sumatra	Aneuk Jamee	Dioscorea hispida Dennst.	D72	Viral hepatitis	Bulbs
SR_EB_002	Aceh	Sumatra	Aneuk Jamee	Acalypha australis L.	S18	Open wound; Diarrhea; GI infection; Cough	All Parts
SR_EB_002	Aceh	Sumatra	Aneuk Jamee	Acalypha hispida Burm.f.	D70	GI infection	Leaf, Flower
SR_EB_002	Aceh	Sumatra	Aneuk Jamee	Euphorbia hirta L.	F70	Conjunctivitis	Leaf, Flower
SR_EB_002	Aceh	Sumatra	Aneuk Jamee	Jatropha curcas L.	F70	Conjunctivitis, infectious	Sap
SR_EB_002	Aceh	Sumatra	Aneuk Jamee	Jatropha gossypiifolia L.	F70	Conjunctivitis, infectious	Sap
SR_EB_002	Aceh	Sumatra	Aneuk Jamee	Jatropha podagrica Hook.	S18	Open wound	Sap
SR_EB_002	Aceh	Sumatra	Aneuk Jamee	Mallotus paniculatus (Lam.) Müll.Arg.	A03	Fever	Leaf
SR_EB_002	Aceh	Sumatra	Aneuk Jamee	Ricinus communis L.	S18	Open wound	Leaf, Sap
SR_EB_002	Aceh	Sumatra	Aneuk Jamee	Adenanthera pavonina L.	D87	Stomach function disorder	Leaf
SR_EB_002	Aceh	Sumatra	Aneuk Jamee	Archidendron pauciflorum (Benth.) I.C.Nielsen	U95	Urinary calculus	Fruit
SR_EB_002	Aceh	Sumatra	Aneuk Jamee	Calopogonium mucunoides Desv.	D01, X02	Abdominal pain/cramps	Leaf
SR_EB_002	Aceh	Sumatra	Aneuk Jamee	Derris elliptica (Wall.) Benth.	S02	Pruritus	Root
SR_EB_002	Aceh	Sumatra	Aneuk Jamee	Erythrina subumbrans (Hassk.) Merr.	D72	Viral hepatitis	Leaf
SR_EB_002	Aceh	Sumatra	Aneuk Jamee	Leucaena leucocephala (Lam.) de Wit	N01	Headache	Bark
SR_EB_002	Aceh	Sumatra	Aneuk Jamee	Mimosa pudica L.	F70	Conjunctivitis, infectious	Leaf
SR_EB_002	Aceh	Sumatra	Aneuk Jamee	Pachyrhizus erosus (L.) Urb.	D83	Mouth/tongue/lip disease (See Note 1)	Bulbs
SR_EB_002	Aceh	Sumatra	Aneuk Jamee	Senna alexandrina Mill.	S72	Scabies	Leaf
SR_EB_002	Aceh	Sumatra	Aneuk Jamee	Eleutherine bulbosa (Mill.) Urb.	L20	Joint symptom	Rhizome
SR_EB_002	Aceh	Sumatra	Aneuk Jamee	Orthosiphon aristatus (Blume) Miq.	T90	Diabetes	Leaf
SR_EB_002	Aceh	Sumatra	Aneuk Jamee	Clerodendrum chinense (Osbeck) Mabb.	R21	Throat symptom	Flower
SR_EB_002	Aceh	Sumatra	Aneuk Jamee	Clerodendrum indicum (L.) Kuntze	D87	Stomach function disorder	Leaf, Flower
SR_EB_002	Aceh	Sumatra	Aneuk Jamee	Coleus amboinicus Lour.	T93	Lipid metabolism disorder	Leaf
SR_EB_002	Aceh	Sumatra	Aneuk Jamee	Ocimum tenuiflorum L.	A03	Fever	Leaf
SR_EB_002	Aceh	Sumatra	Aneuk Jamee	Coleus purpuratus (Harv.) N.H.Williams	D87	Stomach disorder	Leaf
SR_EB_002	Aceh	Sumatra	Aneuk Jamee	Persea americana Mill.	F70	Conjunctivitis	Fruit
SR_EB_002	Aceh	Sumatra	Aneuk Jamee	Macrosolen cochinchinensis (Lour.) Tiegh.	D01	Abdominal pain/cramps general	Leaf
SR_EB_002	Aceh	Sumatra	Aneuk Jamee	Psittacanthus Mart.	A03	Fever	Leaf
SR_EB_002	Aceh	Sumatra	Aneuk Jamee	Scurrula ferruginea (Roxb. ex Jack) Danser	A79	Malignancy NOS	Leaf
SR_EB_002	Aceh	Sumatra	Aneuk Jamee	Lawsonia inermis L.	D87	Stomach disorder; Fracture; Flatulence; Sprain	Leaf
SR_EB_002	Aceh	Sumatra	Aneuk Jamee	Magnolia × alba (DC.) Figlar	F70	Conjunctivitis	Flower
SR_EB_002	Aceh	Sumatra	Aneuk Jamee	Magnolia champaca (L.) Baill. ex Pierre	D87	Stomach function disorder	Flower
SR_EB_002	Aceh	Sumatra	Aneuk Jamee	Durio zibethinus L.	B82	Anemia, other/unspecified	Fruit
SR_EB_002	Aceh	Sumatra	Aneuk Jamee	Gossypium hirsutum L.	D87	Stomach function disorder	Root
SR_EB_002	Aceh	Sumatra	Aneuk Jamee	Hibiscus arnottianus A.Gray	R24	Hemoptysis	Leaf
SR_EB_002	Aceh	Sumatra	Aneuk Jamee	Hibiscus rosa-sinensis L.	R24	Hemoptysis;	Leaf
SR_EB_002	Aceh	Sumatra	Aneuk Jamee	Melastoma malabathricum L.	W92	Uncomplicated delivery (live birth)	Leaf
SR_EB_002	Aceh	Sumatra	Aneuk Jamee	Lansium domesticum Corrêa	A73	Malaria	Bark
SR_EB_002	Aceh	Sumatra	Aneuk Jamee	Coscinium fenestratum (Gaertn.) Colebr.	D83	Mouth/tongue/lip disease	Root, Sap
SR_EB_002	Aceh	Sumatra	Aneuk Jamee	Cyclea barbata Miers	A03	Fever	Leaf
SR_EB_002	Aceh	Sumatra	Aneuk Jamee	Ficus racemosa L.	S12	Insect bite/sting	Sap
SR_EB_002	Aceh	Sumatra	Aneuk Jamee	Ficus virens Aiton	S12	Insect bite/sting	Sap
SR_EB_002	Aceh	Sumatra	Aneuk Jamee	Musa acuminata Colla	A03	Fever; Chickenpox (See Note 2); Malaria	Fruit
SR_EB_002	Aceh	Sumatra	Aneuk Jamee	Myristica fragrans Houtt.	D08,	Flatulence/gas	Seed
SR_EB_002	Aceh	Sumatra	Aneuk Jamee	Psidium guajava L.	D83	Mouth/tongue/lip disease	Leaf
SR_EB_002	Aceh	Sumatra	Aneuk Jamee	Mirabilis jalapa L.	D87	Stomach function disorder	Leaf, Flower
SR_EB_002	Aceh	Sumatra	Aneuk Jamee	Jasminum sambac (L.) Aiton	D83	Mouth/tongue/lip disease	Leaf
SR_EB_002	Aceh	Sumatra	Aneuk Jamee	Averrhoa bilimbi L.	K86	Hypertension, uncomplicated	Fruit
SR_EB_002	Aceh	Sumatra	Aneuk Jamee	Averrhoa carambola L.	A77	Viral disease, other (Dengue)	Fruit
SR_EB_002	Aceh	Sumatra	Aneuk Jamee	Pandanus amaryllifolius Roxb. ex Lindl.	A03	Fever	Leaf
SR_EB_002	Aceh	Sumatra	Aneuk Jamee	Bischofia javanica Blume	D11	Diarrhea	Bark
SR_EB_002	Aceh	Sumatra	Aneuk Jamee	Breynia androgyna (L.) Chakrab. & N.P.Balakr.	T91	Vitamin/nutritional deficiency	Leaf
SR_EB_002	Aceh	Sumatra	Aneuk Jamee	Capsicum frutescens L.	S23	Hair loss/baldness (See Note 1)	Leaf
SR_EB_002	Aceh	Sumatra	Aneuk Jamee	Phyllanthus acidus (L.) Skeels	D83	Mouth/tongue/lip disease	Fruit
SR_EB_002	Aceh	Sumatra	Aneuk Jamee	Phyllanthus buxifolius (Blume) Müll.Arg.	L76	Fracture, other	Leaf
SR_EB_002	Aceh	Sumatra	Aneuk Jamee	Phyllanthus niruri L.	D87	Stomach function disorder	All Parts
SR_EB_002	Aceh	Sumatra	Aneuk Jamee	Piper betle L.	T90	Diabetes mellitus	Leaf
SR_EB_002	Aceh	Sumatra	Aneuk Jamee	Piper hispidum Sw.	A03	Fever	Leaf
SR_EB_002	Aceh	Sumatra	Aneuk Jamee	Piper nigrum L.	W92	Uncomplicated delivery (live birth)	Fruit
SR_EB_002	Aceh	Sumatra	Aneuk Jamee	Piper ornatum N.E.Br.	S02	Pruritus	Leaf
SR_EB_002	Aceh	Sumatra	Aneuk Jamee	Piper sarmentosum Roxb.	S02	Pruritus	Leaf
SR_EB_002	Aceh	Sumatra	Aneuk Jamee	Bambusa vulgaris Schrad. ex J.C.Wendl.	D01	Abdominal pain/cramps general	Stem
SR_EB_002	Aceh	Sumatra	Aneuk Jamee	Cymbopogon citratus (DC.) Stapf	R21	Throat symptom/complaint	Leaf, Stem
SR_EB_002	Aceh	Sumatra	Aneuk Jamee	Dendrocalamus asper (Schult.f.) Backer	D01	Abdominal pain/cramps general	Stem
SR_EB_002	Aceh	Sumatra	Aneuk Jamee	Echinochloa P.Beauv.	X85	Cervix disease, other	Root
SR_EB_002	Aceh	Sumatra	Aneuk Jamee	Eleusine indica (L.) Gaertn.	R74	Upper respiratory infection (URI) acute	All Parts
SR_EB_002	Aceh	Sumatra	Aneuk Jamee	Imperata cylindrica (L.) P.Beauv.	R74	Upper respiratory infection (URI) acute	Leaf, Root
SR_EB_002	Aceh	Sumatra	Aneuk Jamee	Lophatherum gracile Brongn.	R21	Throat symptom/complaint	Leaf
SR_EB_002	Aceh	Sumatra	Aneuk Jamee	Oryza sativa L.	A03	Fever	Seed
SR_EB_002	Aceh	Sumatra	Aneuk Jamee	Oryza sativa L.	N72	Tetanus	Seed
SR_EB_002	Aceh	Sumatra	Aneuk Jamee	Saccharum officinarum L.	F70	Conjunctivitis, infectious	Stem
SR_EB_002	Aceh	Sumatra	Aneuk Jamee	Saccharum robustum E.W.Brandes & Jeswiet ex Grassl	F70	Conjunctivitis, infectious	Stem
SR_EB_002	Aceh	Sumatra	Aneuk Jamee	Zea mays L.	A03	Fever	Fruit
SR_EB_002	Aceh	Sumatra	Aneuk Jamee	Portulaca oleracea L.	D97	Liver disease, other	All Parts
SR_EB_002	Aceh	Sumatra	Aneuk Jamee	Punica granatum L.	D11	Diarrhea	Fruit
SR_EB_002	Aceh	Sumatra	Aneuk Jamee	Colubrina asiatica (L.) Brongn.	A03	Fever	Leaf
SR_EB_002	Aceh	Sumatra	Aneuk Jamee	Coffea L.	B82	Anemia, other/unspecified	Fruit, Leaf
SR_EB_002	Aceh	Sumatra	Aneuk Jamee	Morinda citrifolia L.	D87	Stomach function disorder	Fruit
SR_EB_002	Aceh	Sumatra	Aneuk Jamee	Myrmecodia pendens Merr. & L.M.Perry	R05	Cough	Stem
SR_EB_002	Aceh	Sumatra	Aneuk Jamee	Oldenlandia corymbosa L.	D72	Viral hepatitis	Leaf
SR_EB_002	Aceh	Sumatra	Aneuk Jamee	Paederia foetida L.	D08	Flatulence/gas/belching	All Parts
SR_EB_002	Aceh	Sumatra	Aneuk Jamee	Uncaria gambir (W.Hunter) Roxb.	D08	Flatulence/gas/belching	Leaf
SR_EB_002	Aceh	Sumatra	Aneuk Jamee	Citrus amblycarpa (Hassk.) Ochse	D87	Stomach function disorder	Fruit
SR_EB_002	Aceh	Sumatra	Aneuk Jamee	Citrus maxima (Burm.) Merr.	D83	Mouth/tongue/lip disease	Fruit
SR_EB_002	Aceh	Sumatra	Aneuk Jamee	Manilkara zapota (L.) P.Royen	K86	Hypertension, uncomplicated	Fruit
SR_EB_002	Aceh	Sumatra	Aneuk Jamee	Illicium verum Hook.f.	D08	Flatulence/gas/belching	Fruit
SR_EB_002	Aceh	Sumatra	Aneuk Jamee	Selaginella doederleinii Hieron.	D72	Viral hepatitis	All Parts
SR_EB_002	Aceh	Sumatra	Aneuk Jamee	Eurycoma longifolia Jack	A03	Fever	Root, Leaf
SR_EB_002	Aceh	Sumatra	Aneuk Jamee	Datura metel L.	X02	Dysmenorrhea	Fruit, Leaf
SR_EB_002	Aceh	Sumatra	Aneuk Jamee	Nicandra physalodes (L.) Gaertn.	K86	Hypertension, uncomplicated	Fruit
SR_EB_002	Aceh	Sumatra	Aneuk Jamee	Nicotiana tabacum L.	D72	Viral hepatitis	Leaf
SR_EB_002	Aceh	Sumatra	Aneuk Jamee	Solanum lasiocarpum Dunal	T90	Diabetes mellitus	Fruit
SR_EB_002	Aceh	Sumatra	Aneuk Jamee	Solanum nigrum L.	F70	Conjunctivitis, infectious	Fruit
SR_EB_002	Aceh	Sumatra	Aneuk Jamee	Alpinia galanga (L.) Willd.	R05	Cough	Bulbs
SR_EB_002	Aceh	Sumatra	Aneuk Jamee	Curcuma aeruginosa Roxb.	D87	Stomach function disorder	Rhizome
SR_EB_002	Aceh	Sumatra	Aneuk Jamee	Curcuma longa L.	W92	Uncomplicated delivery (live birth)	Rhizome
SR_EB_002	Aceh	Sumatra	Aneuk Jamee	Kaempferia galanga L.	A03	Fever	Leaf, Rhizome
SR_EB_007	West Nusa Tenggara	Lombok	Buwun Sejati Community	Graptophyllum pictum (L.) Griff.	A03	Fever	Leaves
SR_EB_007	West Nusa Tenggara	Lombok	Buwun Sejati Community	Justicia gendarussa Burm.f.	N01	Headache	Leaves
SR_EB_007	West Nusa Tenggara	Lombok	Buwun Sejati Community	Pararuellia napifera (Zoll.) Bremek.	U95	Urinary calculus	Leaves
SR_EB_007	West Nusa Tenggara	Lombok	Buwun Sejati Community	Amaranthus spinosus L.	A03	Fever	Leaves
SR_EB_007	West Nusa Tenggara	Lombok	Buwun Sejati Community	Alternanthera sessilis (L.) R.Br. ex DC.	D01	Abdominal pain/cramps general	Leaves
SR_EB_007	West Nusa Tenggara	Lombok	Buwun Sejati Community	Iresine herbstii Hook.	B82	Anemia, other/unspecified	Leaves
SR_EB_007	West Nusa Tenggara	Lombok	Buwun Sejati Community	Centella asiatica (L.) Urb.	K86	Hypertension, uncomplicated	Leaves
SR_EB_007	West Nusa Tenggara	Lombok	Buwun Sejati Community	Alstonia scholaris (L.) R.Br.	D19	Teeth/gum symptom/complaint	Stem
SR_EB_007	West Nusa Tenggara	Lombok	Buwun Sejati Community	Colocasia esculenta (L.) Schott	R05	Cough	Shoot
SR_EB_007	West Nusa Tenggara	Lombok	Buwun Sejati Community	Arenga pinnata (Wurmb) Merr.	S07	Rash generalized	Root
SR_EB_007	West Nusa Tenggara	Lombok	Buwun Sejati Community	Salacca zalacca (Gaertn.) Voss	D11	Diarrhea	Fruit
SR_EB_007	West Nusa Tenggara	Lombok	Buwun Sejati Community	Cordyline fruticosa (L.) A.Chev.	R05	Cough	Shoot
SR_EB_007	West Nusa Tenggara	Lombok	Buwun Sejati Community	Blumea balsamifera (L.) DC.	L20	Joint symptom/complaint	Leaves
SR_EB_007	West Nusa Tenggara	Lombok	Buwun Sejati Community	Gynura procumbens (Lour.) Merr.	S18	Open wound/cut	Leaves
SR_EB_007	West Nusa Tenggara	Lombok	Buwun Sejati Community	Lantana camara L.	S18	Open wound/cut	Leaves
SR_EB_007	West Nusa Tenggara	Lombok	Buwun Sejati Community	Pluchea indica (L.) Less.	A73	Malaria	Leaves
SR_EB_007	West Nusa Tenggara	Lombok	Buwun Sejati Community	Taraxacum officinale F.H.Wigg.	A29	General symptom/complaint other (See Note 2)	Herba
SR_EB_007	West Nusa Tenggara	Lombok	Buwun Sejati Community	Diplazium esculentum (Retz.) Sw.	D01	Abdominal pain/cramps general	Leaves
SR_EB_007	West Nusa Tenggara	Lombok	Buwun Sejati Community	Impatiens balsamina L.	X02	Dysmenorrhea	FLower
SR_EB_007	West Nusa Tenggara	Lombok	Buwun Sejati Community	Symphytum officinale L.	K86	Hypertension, uncomplicated	Leaves
SR_EB_007	West Nusa Tenggara	Lombok	Buwun Sejati Community	Hippobroma longiflora (L.) G.Don	S18	Open wound/cut	Leaves
SR_EB_007	West Nusa Tenggara	Lombok	Buwun Sejati Community	Antidesma bunius (L.) Spreng.	A29	General symptom/complaint other	Leaves
SR_EB_007	West Nusa Tenggara	Lombok	Buwun Sejati Community	Aleurites moluccana (L.) Willd.	D11	Diarrhea	Seed
SR_EB_007	West Nusa Tenggara	Lombok	Buwun Sejati Community	Acalypha indica L.	S18	Open wound/cut	Herba
SR_EB_007	West Nusa Tenggara	Lombok	Buwun Sejati Community	Euphorbia hirta L.	R21	Throat symptom/complaint	Leaves
SR_EB_007	West Nusa Tenggara	Lombok	Buwun Sejati Community	Biancaea sappan (L.) Tod.	A29	General symptom/complaint other	Twig
SR_EB_007	West Nusa Tenggara	Lombok	Buwun Sejati Community	Senna alata (L.) Roxb.	S72	Scabies/other acariasis	Leaves
SR_EB_007	West Nusa Tenggara	Lombok	Buwun Sejati Community	Senna siamea (Lam.) H.S.Irwin & Barneby	A73	Malaria	Leaves
SR_EB_007	West Nusa Tenggara	Lombok	Buwun Sejati Community	Clitoria ternatea L.	S10	Boil/carbuncle/cellulitis	Flower
SR_EB_007	West Nusa Tenggara	Lombok	Buwun Sejati Community	Tamarindus indica L.	A03	Fever	Fruit
SR_EB_007	West Nusa Tenggara	Lombok	Buwun Sejati Community	Pangium edule Reinw.	S18	Open wound/cut	Leaves
SR_EB_007	West Nusa Tenggara	Lombok	Buwun Sejati Community	Coleus scutellarioides (L.) Benth.	R05	Cough	Leaves
SR_EB_007	West Nusa Tenggara	Lombok	Buwun Sejati Community	Coleus amboinicus Lour.	R05	Cough	Leaves
SR_EB_007	West Nusa Tenggara	Lombok	Buwun Sejati Community	Leucas lavandulifolia Sm.	R05	Cough	Leaves
SR_EB_007	West Nusa Tenggara	Lombok	Buwun Sejati Community	Ocimum basilicum L.	D08	Flatulence/gas/belching	Leaves
SR_EB_007	West Nusa Tenggara	Lombok	Buwun Sejati Community	Orthosiphon aristatus (Blume) Miq.	T90	Diabetes mellitus	Leaves
SR_EB_007	West Nusa Tenggara	Lombok	Buwun Sejati Community	Persea americana Mill.	D01	Abdominal pain/cramps general	Leaves
SR_EB_007	West Nusa Tenggara	Lombok	Buwun Sejati Community	Cinnamomum cassia (L.) J.Presl	D11	Diarrhea	Bark
SR_EB_007	West Nusa Tenggara	Lombok	Buwun Sejati Community	Dracaena angustifolia (Medik.) Roxb.	D70	Gastrointestinal infection	Leaves
SR_EB_007	West Nusa Tenggara	Lombok	Buwun Sejati Community	Lygodium circinatum (Burm.f.) Sw.	S18	Open wound/cut	Leaves
SR_EB_007	West Nusa Tenggara	Lombok	Buwun Sejati Community	Lagerstroemia speciosa (L.) Pers.	T90	Diabetes mellitus	Leaves
SR_EB_007	West Nusa Tenggara	Lombok	Buwun Sejati Community	Punica granatum L.	D70	Gastrointestinal infection	Leaves
SR_EB_007	West Nusa Tenggara	Lombok	Buwun Sejati Community	Durio zibethinus L.	S07	Rash generalized	Fruit's skin
SR_EB_007	West Nusa Tenggara	Lombok	Buwun Sejati Community	Sida rhombifolia L.	D70	Gastrointestinal infection	Leaves
SR_EB_007	West Nusa Tenggara	Lombok	Buwun Sejati Community	Urena lobata L.	A03	Fever	Root
SR_EB_007	West Nusa Tenggara	Lombok	Buwun Sejati Community	Swietenia mahagoni (L.) Jacq.	T90	Diabetes mellitus	Seed
SR_EB_007	West Nusa Tenggara	Lombok	Buwun Sejati Community	Tinospora crispa (L.) Miers	A03	Fever	Stem
SR_EB_007	West Nusa Tenggara	Lombok	Buwun Sejati Community	Ficus benjamina L.	R05	Cough	Leaves
SR_EB_007	West Nusa Tenggara	Lombok	Buwun Sejati Community	Artocarpus heterophyllus Lam.	R05	Cough	Leaves
SR_EB_007	West Nusa Tenggara	Lombok	Buwun Sejati Community	Morus alba L.	L02	Back symptom/complaint	Leaves
SR_EB_007	West Nusa Tenggara	Lombok	Buwun Sejati Community	Moringa oleifera Lam.	D11	Diarrhea	Leaves
SR_EB_007	West Nusa Tenggara	Lombok	Buwun Sejati Community	Musa × paradisiaca L.	D87	Stomach function disorder	Fruit
SR_EB_007	West Nusa Tenggara	Lombok	Buwun Sejati Community	Syzygium polyanthum (Wight) Walp.	K86	Hypertension, uncomplicated	Leaves
SR_EB_007	West Nusa Tenggara	Lombok	Buwun Sejati Community	Psidium guajava L.	D70	Gastrointestinal infection	Leaves
SR_EB_007	West Nusa Tenggara	Lombok	Buwun Sejati Community	Syzygium cumini (L.) Skeels	T90	Diabetes mellitus	Fruit
SR_EB_007	West Nusa Tenggara	Lombok	Buwun Sejati Community	Mirabilis jalapa L.	A29	General symptom/complaint other	Root
SR_EB_007	West Nusa Tenggara	Lombok	Buwun Sejati Community	Phyllanthus acidus (L.) Skeels	D09	Nausea	Leaves
SR_EB_007	West Nusa Tenggara	Lombok	Buwun Sejati Community	Phyllanthus niruri L.	A08	Swelling/edema	Herba
SR_EB_007	West Nusa Tenggara	Lombok	Buwun Sejati Community	Breynia androgyna (L.) Chakrab. & N.P.Balakr.	R80	Influenza	Leaves
SR_EB_007	West Nusa Tenggara	Lombok	Buwun Sejati Community	Piper sarmentosum Roxb.	D19	Teeth/gum symptom/complaint	Leaves
SR_EB_007	West Nusa Tenggara	Lombok	Buwun Sejati Community	Piper betle L.	R06	Epistaxis	Leaves
SR_EB_007	West Nusa Tenggara	Lombok	Buwun Sejati Community	Plantago major L.	S72	Scabies/other acariasis	Leaves
SR_EB_007	West Nusa Tenggara	Lombok	Buwun Sejati Community	Plumbago zeylanica L.	S18	Open wound/cut	Leaves
SR_EB_007	West Nusa Tenggara	Lombok	Buwun Sejati Community	Bambusa vulgaris Schrad. ex J.C.Wendl.	R05	Cough	Stem
SR_EB_007	West Nusa Tenggara	Lombok	Buwun Sejati Community	Imperata cylindrica (L.) P.Beauv.	S10	Boil/carbuncle/cellulitis	Root
SR_EB_007	West Nusa Tenggara	Lombok	Buwun Sejati Community	Gardenia jasminoides J.Ellis	L02	Back symptom/complaint	Leaves
SR_EB_007	West Nusa Tenggara	Lombok	Buwun Sejati Community	Morinda citrifolia L.	K86	Hypertension, uncomplicated	Fruit
SR_EB_007	West Nusa Tenggara	Lombok	Buwun Sejati Community	Murraya paniculata (L.) Jack	L20	Joint symptom/complaint	Leaves
SR_EB_007	West Nusa Tenggara	Lombok	Buwun Sejati Community	Flacourtia rukam Zoll. & Moritzi	D11	Diarrhea	Fruit
SR_EB_007	West Nusa Tenggara	Lombok	Buwun Sejati Community	Nephelium lappaceum L.	A03	Fever	Fruit's skin
SR_EB_007	West Nusa Tenggara	Lombok	Buwun Sejati Community	Manilkara zapota (L.) P.Royen	R05	Cough	Leaves
SR_EB_007	West Nusa Tenggara	Lombok	Buwun Sejati Community	Datura metel L.	D12	Constipation	Leaves
SR_EB_007	West Nusa Tenggara	Lombok	Buwun Sejati Community	Solanum nigrum L.	A03	Fever	Leaves
SR_EB_007	West Nusa Tenggara	Lombok	Buwun Sejati Community	Guazuma ulmifolia Lam.	T82	Obesity (Weight loss agent)	Leaves
SR_EB_007	West Nusa Tenggara	Lombok	Buwun Sejati Community	Clerodendrum japonicum (Thunb.) Sweet	S10	Boil/carbuncle/cellulitis	Leaves
SR_EB_007	West Nusa Tenggara	Lombok	Buwun Sejati Community	Stachytarpheta jamaicensis (L.) Vahl	R05	Cough	Herba
SR_EB_007	West Nusa Tenggara	Lombok	Buwun Sejati Community	Vitex trifolia L.	R05	Cough	Leaves
SR_EB_007	West Nusa Tenggara	Lombok	Buwun Sejati Community	Kaempferia galanga L.	R05	Cough	Rhizome
SR_EB_007	West Nusa Tenggara	Lombok	Buwun Sejati Community	Alpinia galanga (L.) Willd.	D11	Diarrhea	Rhizome
SR_EB_007	West Nusa Tenggara	Lombok	Buwun Sejati Community	Canna indica L.	D83	Mouth/tongue/lip disease	Rhizome
SR_EB_007	West Nusa Tenggara	Lombok	Buwun Sejati Community	Hellenia speciosa (J.Koenig) S.R.Dutta	S72	Scabies/other acariasis	Rhizome
SR_EB_007	West Nusa Tenggara	Lombok	Buwun Sejati Community	Zingiber officinale Roscoe	R05	Cough	Rhizome
SR_EB_007	West Nusa Tenggara	Lombok	Buwun Sejati Community	Curcuma longa L.	A03	Fever	Rhizome
SR_EB_007	West Nusa Tenggara	Lombok	Buwun Sejati Community	Curcuma zanthorrhiza Roxb.	D01	Abdominal pain/cramps general	Rhizome
SR_EB_007	West Nusa Tenggara	Lombok	Buwun Sejati Community	Amomum compactum Sol. ex Maton	R05	Cough	Rhizome
SR_EB_007	West Nusa Tenggara	Lombok	Buwun Sejati Community	Zingiber montanum (J.Koenig) Link ex A.Dietr.	A03	Fever	Rhizome
SR_EB_007	West Nusa Tenggara	Lombok	Buwun Sejati Community	Zingiber zerumbet (L.) Roscoe ex Sm.	D01	Abdominal pain/cramps general	Rhizome
SR_EB_008	West Nusa Tenggara	Sumbawa	Bima	Allium cepa L.	A11	Chest pain NOS	Bulb
SR_EB_008	West Nusa Tenggara	Sumbawa	Bima	Lannea coromandelica (Houtt.) Merr.	D11	Diarrhea	Bark
SR_EB_008	West Nusa Tenggara	Sumbawa	Bima	Annona muricata L.	K86	Hypertension, uncomplicated	Leaf
SR_EB_008	West Nusa Tenggara	Sumbawa	Bima	Annona squamosa L.	L29	Musculoskeletal symptom/complaint other	Leaf
SR_EB_008	West Nusa Tenggara	Sumbawa	Bima	Apium graveolens L.	A11	Chest pain NOS	Leaf
SR_EB_008	West Nusa Tenggara	Sumbawa	Bima	Areca catechu L.	D12	Constipation	Fruit
SR_EB_008	West Nusa Tenggara	Sumbawa	Bima	Cocos nucifera L.	S19	Injury/poisoning other (Antidote)	Fruit
SR_EB_008	West Nusa Tenggara	Sumbawa	Bima	Ageratum conyzoides L.	A79	Malignancy NOS	Leaf, Root
SR_EB_008	West Nusa Tenggara	Sumbawa	Bima	Chromolaena odorata (L.) R.M.King & H.Rob.	D86	Peptic ulcer (See Note 1)	Leaf, Stem
SR_EB_008	West Nusa Tenggara	Sumbawa	Bima	Elephantopus scaber L.	T90	Diabetes mellitus	Leaf
SR_EB_008	West Nusa Tenggara	Sumbawa	Bima	Carica papaya L.	A73	Malaria	Leaf
SR_EB_008	West Nusa Tenggara	Sumbawa	Bima	Momordica balsamina L.	R05	Cough	Leaf
SR_EB_008	West Nusa Tenggara	Sumbawa	Bima	Acalypha australis L.	A79	Malignancy NOS	Leaf
SR_EB_008	West Nusa Tenggara	Sumbawa	Bima	Euphorbia hirta L.	S14	Burn/scald	Leaf
SR_EB_008	West Nusa Tenggara	Sumbawa	Bima	Jatropha curcas L.	A03	Fever	Leaf
SR_EB_008	West Nusa Tenggara	Sumbawa	Bima	Clitoria ternatea L.	N17	Vertigo/dizziness	Flower
SR_EB_008	West Nusa Tenggara	Sumbawa	Bima	Mimosa pudica L.	T90	Diabetes mellitus	Leaf
SR_EB_008	West Nusa Tenggara	Sumbawa	Bima	Senna alata (L.) Roxb.	S74	Dermatophytosis	Leaf
SR_EB_008	West Nusa Tenggara	Sumbawa	Bima	Tamarindus indica L.	B99	Blood/lymph/spleen disease other	Fruit
SR_EB_008	West Nusa Tenggara	Sumbawa	Bima	Coleus amboinicus Lour.	K86	Hypertension, uncomplicated	Leaf
SR_EB_008	West Nusa Tenggara	Sumbawa	Bima	Ocimum tenuiflorum L.	R02	Shortness of breath/dyspnea	Leaf
SR_EB_008	West Nusa Tenggara	Sumbawa	Bima	Orthosiphon aristatus (Blume) Miq.	U71	Cystitis/Urinary infection other	Leaf
SR_EB_008	West Nusa Tenggara	Sumbawa	Bima	Strychnos nux-vomica L.	T90	Diabetes mellitus	Root, Fruit, Stem
SR_EB_008	West Nusa Tenggara	Sumbawa	Bima	Ceiba pentandra (L.) Gaertn.	S10	Boil/carbuncle/cellulitis	Leaf
SR_EB_008	West Nusa Tenggara	Sumbawa	Bima	Swietenia mahagoni (L.) Jacq.	D11	Diarrhea	Seed
SR_EB_008	West Nusa Tenggara	Sumbawa	Bima	Tinospora cordifolia (Willd.) Miers	A79	Malignancy NOS	Stem
SR_EB_008	West Nusa Tenggara	Sumbawa	Bima	Artocarpus altilis (Parkinson) Fosberg	D13	Jaundice	Fruit
SR_EB_008	West Nusa Tenggara	Sumbawa	Bima	Artocarpus elasticus Reinw. ex Blume	D13	Jaundice	Bark
SR_EB_008	West Nusa Tenggara	Sumbawa	Bima	Ficus septica Burm.f.	D86	Peptic ulcer	Leaf
SR_EB_008	West Nusa Tenggara	Sumbawa	Bima	Streblus asper Lour.	S18	Open wound/cut	Leaf
SR_EB_008	West Nusa Tenggara	Sumbawa	Bima	Moringa oleifera Lam.	T93	Lipid metabolism disorder	Leaf
SR_EB_008	West Nusa Tenggara	Sumbawa	Bima	Psidium guajava L.	D11	Diarrhea	Leaf
SR_EB_008	West Nusa Tenggara	Sumbawa	Bima	Syzygium cumini (L.) Skeels	A79	Malignancy NOS	Bark
SR_EB_008	West Nusa Tenggara	Sumbawa	Bima	Averrhoa bilimbi L.	S02	Pruritus	Flower
SR_EB_008	West Nusa Tenggara	Sumbawa	Bima	Phyllanthus niruri L.	D88	Appendicitis	Leaf, Stem, Root
SR_EB_008	West Nusa Tenggara	Sumbawa	Bima	Piper betle L.	T93	Lipid metabolism disorder	Leaf
SR_EB_008	West Nusa Tenggara	Sumbawa	Bima	Piper ornatum N.E.Br.	T93	Lipid metabolism disorder	Leaf
SR_EB_008	West Nusa Tenggara	Sumbawa	Bima	Piper retrofractum Vahl	R02	Shortness of breath/dyspnea	Fruit
SR_EB_008	West Nusa Tenggara	Sumbawa	Bima	Imperata cylindrica (L.) P.Beauv.	D83	Mouth/tongue/lip disease	Root
SR_EB_008	West Nusa Tenggara	Sumbawa	Bima	Portulaca oleracea L.	U71	Cystitis/Urinary infection other	Leaf, Stem
SR_EB_008	West Nusa Tenggara	Sumbawa	Bima	Ziziphus mauritiana Lam.	D07	Dyspepsia/indigestion	Leaf
SR_EB_008	West Nusa Tenggara	Sumbawa	Bima	Morinda citrifolia L.	D86	Peptic ulcer	Fruit
SR_EB_008	West Nusa Tenggara	Sumbawa	Bima	Citrus aurantiifolia (Christm.) Swingle	R05	Cough	Fruit
SR_EB_008	West Nusa Tenggara	Sumbawa	Bima	Limonia acidissima L.	D11	Diarrhea	Fruit
SR_EB_008	West Nusa Tenggara	Sumbawa	Bima	Schleichera oleosa (Lour.) Oken	A79	Malignancy NOS	Bark
SR_EB_008	West Nusa Tenggara	Sumbawa	Bima	Stachytarpheta jamaicensis (L.) Vahl	R05	Cough	Leaf
SR_EB_008	West Nusa Tenggara	Sumbawa	Bima	Curcuma heyneana Valeton & Zijp	D21	Worms/other parasites	Rhizome
SR_EB_008	West Nusa Tenggara	Sumbawa	Bima	Curcuma longa L.	D86	Peptic ulcer	Rhizome
SR_EB_008	West Nusa Tenggara	Sumbawa	Bima	Curcuma zanthorrhiza Roxb.	A29	General symptom/complaint other	Rhizome
SR_EB_008	West Nusa Tenggara	Sumbawa	Bima	Zingiber zerumbet (L.) Roscoe ex Sm.	P06	Sleep disturbance	Rhizome
SR_EB_009	South Kalimantan	Borneo	Banjar	Tithonia diversifolia (Hemsl.) A.Gray	T90	Diabetes mellitus	Leaves
SR_EB_009	South Kalimantan	Borneo	Banjar	Annona muricata L.	W02	Postpartum bleeding (See Note 2)	Leaves
SR_EB_009	South Kalimantan	Borneo	Banjar	Decalobanthus peltatus (L.) A.R.Simões & Staples	R05	Cough	Leaves
SR_EB_009	South Kalimantan	Borneo	Banjar	Lobelia deckenii Hemsl.	S97	Chronic ulcer skin	Flower
SR_EB_009	South Kalimantan	Borneo	Banjar	Hippobroma longiflora (L.) G.Don	L29	Musculoskeletal symptom other	Fruit
SR_EB_009	South Kalimantan	Borneo	Banjar	Jatropha multifida L.	S18	Open wound/cut	Leaves
SR_EB_009	South Kalimantan	Borneo	Banjar	Aleurites moluccana (L.) Willd.	K86	Hypertension, uncomplicated	Bark
SR_EB_009	South Kalimantan	Borneo	Banjar	Manihot esculenta Crantz	D86	Peptic ulcer	Bulb
SR_EB_009	South Kalimantan	Borneo	Banjar	Phanera sanguinea (Miq.) de Wit	S18	Open wound/cut	Root
SR_EB_009	South Kalimantan	Borneo	Banjar	Senna alata (L.) Roxb.	S72	Scabies/other acariasis	Leaves
SR_EB_009	South Kalimantan	Borneo	Banjar	Bambusa Schreb.	U06	Hematuria	Leaves
SR_EB_009	South Kalimantan	Borneo	Banjar	Cymbopogon nardus (L.) Rendle	A09	Sweating problem	Leaves
SR_EB_009	South Kalimantan	Borneo	Banjar	Orthosiphon aristatus (Blume) Miq.	U99	Urinary disease other	Flower
SR_EB_009	South Kalimantan	Borneo	Banjar	Psidium guajava L.	D11	Diarrhea	Leaves
SR_EB_009	South Kalimantan	Borneo	Banjar	Ceiba pentandra (L.) Gaertn.	R75	Sinusitis acute/chronic	Stem bark
SR_EB_009	South Kalimantan	Borneo	Banjar	Sida rhombifolia L.	S18	Open wound/cut	Leaves
SR_EB_009	South Kalimantan	Borneo	Banjar	Tristaniopsis merguensis (Griff.) Peter G.Wilson & J.T.Waterh.	A78	Infectious disease other (See Note 3)	Stem bark
SR_EB_009	South Kalimantan	Borneo	Banjar	Piper cubeba L.	D83	Mouth/tongue/lip disease	Leaves
SR_EB_009	South Kalimantan	Borneo	Banjar	Ziziphus mauritiana Lam.	T90	Diabetes mellitus	Leaves
SR_EB_009	South Kalimantan	Borneo	Banjar	Gardenia jasminoides J.Ellis	D83	Mouth/tongue/lip disease	Leaves
SR_EB_009	South Kalimantan	Borneo	Banjar	Eurycoma longifolia Jack	U99	Urinary disease other	Root
SR_EB_009	South Kalimantan	Borneo	Banjar	Aquilaria malaccensis Lam.	D86	Peptic ulcer	Leaves
SR_EB_009	South Kalimantan	Borneo	Banjar	Stachytarpheta jamaicensis (L.) Vahl	U95	Urinary calculus	Leaves
SR_EB_009	South Kalimantan	Borneo	Banjar	Zingiber officinale Roscoe	D09	Nausea	Rhizome
SR_EB_009	South Kalimantan	Borneo	Banjar	Kaempferia galanga L.	R05	Cough	Rhizome
SR_EB_009	South Kalimantan	Borneo	Banjar	Curcuma longa L.	X02	Dysmenorrhea	Rhizome
SR_EB_009	South Kalimantan	Borneo	Banjar	Curcuma heyneana Valeton & Zijp	D21	Worms/other parasites	Rhizome
SR_EB_009	South Kalimantan	Borneo	Banjar	Curcuma zanthorrhiza Roxb.	T03	Loss of appetite	Rhizome
SR_EB_010	South Sulawesi	Sulawesi	Minasatene people	Acanthus illicifolius L.	D71	Mumps	Leaves; Seed
SR_EB_010	South Sulawesi	Sulawesi	Minasatene people	Andrographis paniculata (Burm.f.) Wall. ex Nees	R05	Cough	Leaves
SR_EB_010	South Sulawesi	Sulawesi	Minasatene people	Strobilanthes crispa (L.) Blume	U71	Cystitis/Urinary infection other	Leaves
SR_EB_010	South Sulawesi	Sulawesi	Minasatene people	Acorus calamus L.	D11	Diarrhea	Rhizome; Whole part
SR_EB_010	South Sulawesi	Sulawesi	Minasatene people	Allium cepa L.	A03	Fever	Bulb
SR_EB_010	South Sulawesi	Sulawesi	Minasatene people	Allium sativum L.	K86	Hypertension, uncomplicated	Bulb
SR_EB_010	South Sulawesi	Sulawesi	Minasatene people	Lannea coromandelica (Houtt.) Merr.	S18	Open wound/cut	Bark
SR_EB_010	South Sulawesi	Sulawesi	Minasatene people	Mangifera indica L.	T93	Lipid metabolism disorder	Leaves; Bark
SR_EB_010	South Sulawesi	Sulawesi	Minasatene people	Annona muricata L.	T93	Lipid metabolism disorder	Leaves
SR_EB_010	South Sulawesi	Sulawesi	Minasatene people	Annona squamosa L.	D11	Diarrhea	Leaves; Seed
SR_EB_010	South Sulawesi	Sulawesi	Minasatene people	Centella asiatica (L.) Urb.	A78	Infectious disease other (Typhoid)	Whole part
SR_EB_010	South Sulawesi	Sulawesi	Minasatene people	Alstonia scholaris (L.) R.Br.	A73	Malaria	Bark; Sap
SR_EB_010	South Sulawesi	Sulawesi	Minasatene people	Cocos nucifera L.	D70	Gastrointestinal infection	Fruit
SR_EB_010	South Sulawesi	Sulawesi	Minasatene people	Aloe vera (L.) Burm.f.	S23	Hair loss/baldness	Leaves
SR_EB_010	South Sulawesi	Sulawesi	Minasatene people	Chromolaena odorata (L.) R.M.King & H.Rob.	S18	Open wound/cut	Leaves
SR_EB_010	South Sulawesi	Sulawesi	Minasatene people	Elephantopus scaber L.	D86	Peptic ulcer	Whole part
SR_EB_010	South Sulawesi	Sulawesi	Minasatene people	Pluchea indica (L.) Less.	A09	Sweating problem	Leaves
SR_EB_010	South Sulawesi	Sulawesi	Minasatene people	Gymnanthemum amygdalinum (Delile) Sch.Bip.	T93	Lipid metabolism disorder	Leaves
SR_EB_010	South Sulawesi	Sulawesi	Minasatene people	Anredera cordifolia (Ten.) Steenis	K86	Hypertension, uncomplicated	Leaves
SR_EB_010	South Sulawesi	Sulawesi	Minasatene people	Ananas comosus (L.) Merr.	R76	Tonsillitis acute	Fruit
SR_EB_010	South Sulawesi	Sulawesi	Minasatene people	Cleome rutidosperma DC.	F70	Conjunctivitis, infectious	Whole part
SR_EB_010	South Sulawesi	Sulawesi	Minasatene people	Carica papaya L.	A77	Viral disease other (Dengue)	Leaves
SR_EB_010	South Sulawesi	Sulawesi	Minasatene people	Kalanchoe pinnata (Lam.) Pers.	A03	Fever	Leaves
SR_EB_010	South Sulawesi	Sulawesi	Minasatene people	Momordica charantia L.	R05	Cough	Leaves
SR_EB_010	South Sulawesi	Sulawesi	Minasatene people	Aleurites moluccana (L.) Willd.	D12	Constipation	Seed
SR_EB_010	South Sulawesi	Sulawesi	Minasatene people	Jatropha curcas L.	D19	Teeth/gum symptom/complaint	Sap; Stem
SR_EB_010	South Sulawesi	Sulawesi	Minasatene people	Jatropha gossypiifolia L.	S18	Open wound/cut	Sap
SR_EB_010	South Sulawesi	Sulawesi	Minasatene people	Jatropha multifida L.	S18	Open wound/cut	Sap
SR_EB_010	South Sulawesi	Sulawesi	Minasatene people	Mimosa pudica L.	T90	Diabetes mellitus	Leaves; Root
SR_EB_010	South Sulawesi	Sulawesi	Minasatene people	Leucaena leucocephala (Lam.) de Wit	T90	Diabetes mellitus	Bark
SR_EB_010	South Sulawesi	Sulawesi	Minasatene people	Pterocarpus indicus Willd.	U99	Urinary disease other	Leaves; Sap
SR_EB_010	South Sulawesi	Sulawesi	Minasatene people	Senna alata (L.) Roxb.	S74	Dermatophytosis	Leaves
SR_EB_010	South Sulawesi	Sulawesi	Minasatene people	Orthosiphon aristatus (Blume) Miq.	U71	Cystitis/Urinary infection other	Leaves
SR_EB_010	South Sulawesi	Sulawesi	Minasatene people	Coleus scutellarioides (L.) Benth.	R05	Cough	Leaves
SR_EB_010	South Sulawesi	Sulawesi	Minasatene people	Persea americana Mill.	K86	Hypertension, uncomplicated	Leaves
SR_EB_010	South Sulawesi	Sulawesi	Minasatene people	Abelmoschus manihot (L.) Medik.	A79	Malignancy NOS	Leaves
SR_EB_010	South Sulawesi	Sulawesi	Minasatene people	Swietenia macrophylla King	A73	Malaria	Seed
SR_EB_010	South Sulawesi	Sulawesi	Minasatene people	Tinospora crispa (L.) Miers	L29	Musculoskeletal symptom/complaint other	Stem
SR_EB_010	South Sulawesi	Sulawesi	Minasatene people	Artocarpus altilis (Parkinson) Fosberg	T90	Diabetes mellitus	Leaves
SR_EB_010	South Sulawesi	Sulawesi	Minasatene people	Artocarpus heterophyllus Lam.	S10	Boil/carbuncle/cellulitis	Leaves
SR_EB_010	South Sulawesi	Sulawesi	Minasatene people	Ficus septica Burm.f.	A03	Fever	Leaves
SR_EB_010	South Sulawesi	Sulawesi	Minasatene people	Moringa oleifera Lam.	T92	Gout	Leaves
SR_EB_010	South Sulawesi	Sulawesi	Minasatene people	Muntingia calabura L.	T90	Diabetes mellitus	Leaves
SR_EB_010	South Sulawesi	Sulawesi	Minasatene people	Musa × paradisiaca L.	A03	Fever	Leaves; Fruit
SR_EB_010	South Sulawesi	Sulawesi	Minasatene people	Psidium guajava L.	D11	Diarrhea	Fruit; Leaves
SR_EB_010	South Sulawesi	Sulawesi	Minasatene people	Syzygium cumini (L.) Skeels	T90	Diabetes mellitus	Leaves; Bark
SR_EB_010	South Sulawesi	Sulawesi	Minasatene people	Syzygium polyanthum (Wight) Walp.	T92	Gout	Leaves
SR_EB_010	South Sulawesi	Sulawesi	Minasatene people	Averrhoa bilimbi L.	A03	Fever	Flower; Leaves
SR_EB_010	South Sulawesi	Sulawesi	Minasatene people	Averrhoa carambola L.	K84	Heart disease, other	Fruit
SR_EB_010	South Sulawesi	Sulawesi	Minasatene people	Pandanus amaryllifolius Roxb. ex Lindl.	D09	Nausea	Leaves
SR_EB_010	South Sulawesi	Sulawesi	Minasatene people	Phyllanthus acidus (L.) Skeels	K86	Hypertension, uncomplicated	Leaves
SR_EB_010	South Sulawesi	Sulawesi	Minasatene people	Phyllanthus niruri L.	L20	Joint symptom/complaint (See Note 1)	Whole part; Leaves
SR_EB_010	South Sulawesi	Sulawesi	Minasatene people	Breynia androgyna (L.) Chakrab. & N.P.Balakr.	W96	Complications of puerperium (Lactation)	Leaves
SR_EB_010	South Sulawesi	Sulawesi	Minasatene people	Peperomia pellucida (L.) Kunth	L18	Muscle pain	Whole part
SR_EB_010	South Sulawesi	Sulawesi	Minasatene people	Piper betle L.	X14	Vaginal discharge	Leaves
SR_EB_010	South Sulawesi	Sulawesi	Minasatene people	Bambusa vulgaris Schrad. ex J.C.Wendl.	D97	Liver disease, other	Shoot
SR_EB_010	South Sulawesi	Sulawesi	Minasatene people	Cymbopogon citratus (DC.) Stapf	L20	Joint symptom/complaint	Stem
SR_EB_010	South Sulawesi	Sulawesi	Minasatene people	Imperata cylindrica (L.) P.Beauv.	U99	Urinary disease other	Root
SR_EB_010	South Sulawesi	Sulawesi	Minasatene people	Portulaca oleracea L.	S07	Rash generalized	Whole part
SR_EB_010	South Sulawesi	Sulawesi	Minasatene people	Ziziphus mauritiana Lam.	R74	Upper respiratory infection (URI) acute	Leaves
SR_EB_010	South Sulawesi	Sulawesi	Minasatene people	Ixora coccinea L.	T03	Loss of appetite (See Note 2)	Leaves; Bark
SR_EB_010	South Sulawesi	Sulawesi	Minasatene people	Morinda citrifolia L.	T93	Lipid metabolism disorder	Fruit
SR_EB_010	South Sulawesi	Sulawesi	Minasatene people	Citrus aurantiifolia (Christm.) Swingle	R05	Cough	Fruit
SR_EB_010	South Sulawesi	Sulawesi	Minasatene people	Murraya paniculata (L.) Jack	L20	Joint symptom/complaint	Leaves
SR_EB_010	South Sulawesi	Sulawesi	Minasatene people	Schleichera oleosa (Lour.) Oken	T90	Diabetes mellitus	Leaves; Bark
SR_EB_010	South Sulawesi	Sulawesi	Minasatene people	Manilkara zapota (L.) P.Royen	A78	Infectious disease other (Typhoid)	Fruit
SR_EB_010	South Sulawesi	Sulawesi	Minasatene people	Physalis angulata L.	U99	Urinary disease other	Fruit; Leaves
SR_EB_010	South Sulawesi	Sulawesi	Minasatene people	Kleinhovia hospita L.	K86	Hypertension, uncomplicated	Leaves
SR_EB_010	South Sulawesi	Sulawesi	Minasatene people	Phaleria macrocarpa (Scheff.) Boerl.	R74	Upper respiratory infection (URI) acute	Fruit
SR_EB_010	South Sulawesi	Sulawesi	Minasatene people	Lantana camara L.	S07	Rash generalized	Leaves
SR_EB_010	South Sulawesi	Sulawesi	Minasatene people	Kaempferia galanga L.	K86	Hypertension, uncomplicated	Rhizome
SR_EB_010	South Sulawesi	Sulawesi	Minasatene people	Curcuma longa L.	T03	Loss of appetite	Rhizome
SR_EB_010	South Sulawesi	Sulawesi	Minasatene people	Curcuma zanthorrhiza Roxb.	T03	Loss of appetite	Rhizome
SR_EB_010	South Sulawesi	Sulawesi	Minasatene people	Zingiber officinale Roscoe	L18	Muscle pain	Rhizome
SR_EB_011	North Maluku	Halmahera Island	Tobelo Dalam (Togutil)	Aristolochia tagala Cham.	S86	Seborrheic dermatitis	Root
SR_EB_011	North Maluku	Halmahera Island	Tobelo Dalam (Togutil)	Blumea balsamifera (L.) DC.	A08	Swelling/edema	Fruit, Stem, Root
SR_EB_011	North Maluku	Halmahera Island	Tobelo Dalam (Togutil)	Ageratum conyzoides L.	A04	Weakness/tiredness general (See Note 3)	Root
SR_EB_011	North Maluku	Halmahera Island	Tobelo Dalam (Togutil)	Ageratum conyzoides L.	D11	Diarrhea	Leaves
SR_EB_011	North Maluku	Halmahera Island	Tobelo Dalam (Togutil)	Ageratum conyzoides L.	S18	Open wound/cut	Leaves
SR_EB_011	North Maluku	Halmahera Island	Tobelo Dalam (Togutil)	Gliricidia Kunth	S99	Skin disease, other	Stem, Root
SR_EB_011	North Maluku	Halmahera Island	Tobelo Dalam (Togutil)	Andrographis paniculata (Burm.f.) Wall. ex Nees	A73	Malaria	Leaves
SR_EB_011	North Maluku	Halmahera Island	Tobelo Dalam (Togutil)	Graptophyllum pictum (L.) Griff.	L76	Fracture, other	Leaves
SR_EB_011	North Maluku	Halmahera Island	Tobelo Dalam (Togutil)	Crescentia cujete L.	U05	Urination problems, other	Leaves
SR_EB_011	North Maluku	Halmahera Island	Tobelo Dalam (Togutil)	Canarium decumanum Gaertn.	A97	No disease (Prevention/Maintenance)	Fruit, Seed, Branch, Resin
SR_EB_011	North Maluku	Halmahera Island	Tobelo Dalam (Togutil)	Garuga floribunda Decne.	W92	Uncomplicated delivery (Puerperal care)	Leaves
SR_EB_011	North Maluku	Halmahera Island	Tobelo Dalam (Togutil)	Canarium indicum L.	A97	No disease (Prevention/Maintenance)	Fruit, Seed, Branch, Resin
SR_EB_011	North Maluku	Halmahera Island	Tobelo Dalam (Togutil)	Begonia L.	N01	Headache	Leaves
SR_EB_011	North Maluku	Halmahera Island	Tobelo Dalam (Togutil)	Rourea minor (Gaertn.) Alston	A04	Weakness/tiredness general	Root
SR_EB_011	North Maluku	Halmahera Island	Tobelo Dalam (Togutil)	Loeseneriella pauciflora (DC.) A.C.Sm.	A04	Weakness/tiredness general	Root
SR_EB_011	North Maluku	Halmahera Island	Tobelo Dalam (Togutil)	Momordica cochinchinensis (Lour.) Spreng.	S99	Skin disease, other	Root
SR_EB_011	North Maluku	Halmahera Island	Tobelo Dalam (Togutil)	Macaranga involucrata (Roxb.) Baill.	X99	Genital disease female, other	Leaves
SR_EB_011	North Maluku	Halmahera Island	Tobelo Dalam (Togutil)	Jatropha curcas L.	D19	Teeth/gum symptom/complaint	Leaves
SR_EB_011	North Maluku	Halmahera Island	Tobelo Dalam (Togutil)	Gnetum cuspidatum Blume	A04	Weakness/tiredness general	Root
SR_EB_011	North Maluku	Halmahera Island	Tobelo Dalam (Togutil)	Lophopyxis maingayi Hook.f.	A29	General symptom/complaint other	Stem, Branch
SR_EB_011	North Maluku	Halmahera Island	Tobelo Dalam (Togutil)	Cinnamomum macrophyllum Miq.	S18	Open wound/cut	Leaves
SR_EB_011	North Maluku	Halmahera Island	Tobelo Dalam (Togutil)	Bauhinia lingua DC.	A04	Weakness/tiredness general	Leaves
SR_EB_011	North Maluku	Halmahera Island	Tobelo Dalam (Togutil)	Actinodaphne procera Nees	S18	Open wound/cut	Leaves
SR_EB_011	North Maluku	Halmahera Island	Tobelo Dalam (Togutil)	Swietenia mahagoni (L.) Jacq.	S12	Insect/animal bite	Rhizome, Flower
SR_EB_011	North Maluku	Halmahera Island	Tobelo Dalam (Togutil)	Ficus arbuscula K.Schum. & Lauterb.	A04	Weakness/tiredness general	Root
SR_EB_011	North Maluku	Halmahera Island	Tobelo Dalam (Togutil)	Ficus variegata Blume	K96	Hemorrhoids	Leaves
SR_EB_011	North Maluku	Halmahera Island	Tobelo Dalam (Togutil)	Ficus septica Burm.f.	K96	Hemorrhoids	Leaves
SR_EB_011	North Maluku	Halmahera Island	Tobelo Dalam (Togutil)	Phrynium pubinerve Blume	S12	Insect/animal bite	Leaves
SR_EB_011	North Maluku	Halmahera Island	Tobelo Dalam (Togutil)	Piper majusculum Blume	A73	Malaria	Leaves
SR_EB_011	North Maluku	Halmahera Island	Tobelo Dalam (Togutil)	Drynaria sparsisora (Desv.) T.Moore	A29	General symptom/complaint other	Root
SR_EB_011	North Maluku	Halmahera Island	Tobelo Dalam (Togutil)	Etlingera heliconiifolia (K.Schum.) A.D.Poulsen	S18	Open wound/cut	Root
SR_EB_011	North Maluku	Halmahera Island	Tobelo Dalam (Togutil)	Morinda L.	A03	Fever	Stem
SR_EB_011	North Maluku	Halmahera Island	Tobelo Dalam (Togutil)	Alpinia eremochlamys K.Schum.	A03	Fever	Stem
SR_EB_011	North Maluku	Halmahera Island	Tobelo Dalam (Togutil)	Etlingera Giseke	A03	Fever	Stem
SR_EB_011	North Maluku	Halmahera Island	Tobelo Dalam (Togutil)	Stachytarpheta jamaicensis (L.) Vahl	S18	Open wound/cut	Leaves, Flower, Root
SR_EB_011	North Maluku	Halmahera Island	Tobelo Dalam (Togutil)	Amaranthus spinosus L.	A08	Swelling/edema	Fruit, Stem, Leaves
SR_EB_011	North Maluku	Halmahera Island	Tobelo Dalam (Togutil)	Donax canniformis (G.Forst.) K.Schum.	S10	Boil/carbuncle/cellulitis	Fruit
SR_EB_011	North Maluku	Halmahera Island	Tobelo Dalam (Togutil)	Celosia argentea L.	U71	Cystitis/Urinary infection other	Fruit, Stem, Root, Leaves, Seed, Branch
SR_EB_011	North Maluku	Halmahera Island	Tobelo Dalam (Togutil)	Anacardium occidentale L.	D19	Teeth/gum symptom/complaint	Fruit, Stem, Seed
SR_EB_011	North Maluku	Halmahera Island	Tobelo Dalam (Togutil)	Mangifera indica L.	D20	Mouth/tongue/lip symptom/complaint	Fruit, Stem, Branch
SR_EB_011	North Maluku	Halmahera Island	Tobelo Dalam (Togutil)	Areca catechu L.	D19	Teeth/gum symptom/complaint	Fruit, Root
SR_EB_011	North Maluku	Halmahera Island	Tobelo Dalam (Togutil)	Cocos nucifera L.	D70	Gastrointestinal infection	Fruit
SR_EB_011	North Maluku	Halmahera Island	Tobelo Dalam (Togutil)	Annona muricata L.	U05	Urination problems, other	Leaves
SR_EB_011	North Maluku	Halmahera Island	Tobelo Dalam (Togutil)	Colocasia esculenta (L.) Schott	S18	Open wound/cut	Leaves
SR_EB_011	North Maluku	Halmahera Island	Tobelo Dalam (Togutil)	Canarium vulgare Leenh.	S14	Burn/scald	Fruit, Seed, Branch, Resin
SR_EB_011	North Maluku	Halmahera Island	Tobelo Dalam (Togutil)	Ananas comosus (L.) Merr.	A97	No disease (Prevention/Maintenance)	Leaves
SR_EB_011	North Maluku	Halmahera Island	Tobelo Dalam (Togutil)	Hellenia speciosa (J.Koenig) S.R.Dutta	F70	Conjunctivitis, infectious	Stem
SR_EB_011	North Maluku	Halmahera Island	Tobelo Dalam (Togutil)	Kalanchoe pinnata (Lam.) Pers.	W92	Uncomplicated delivery (live birth)	Leaves
SR_EB_011	North Maluku	Halmahera Island	Tobelo Dalam (Togutil)	Carica papaya L.	A84	Poisoning by medical agent	Fruit, Stem, Leaves, Flower, Branch
SR_EB_011	North Maluku	Halmahera Island	Tobelo Dalam (Togutil)	Ipomoea pes-caprae (L.) R.Br.	S10	Boil/carbuncle/cellulitis	Leaves; Root
SR_EB_011	North Maluku	Halmahera Island	Tobelo Dalam (Togutil)	Terminalia catappa L.	F70	Conjunctivitis, infectious	Leaves
SR_EB_011	North Maluku	Halmahera Island	Tobelo Dalam (Togutil)	Cucumis sativus L.	A03	Fever	Fruit
SR_EB_011	North Maluku	Halmahera Island	Tobelo Dalam (Togutil)	Ipomoea batatas (L.) Lam.	U99	Urinary disease other	Fruit
SR_EB_011	North Maluku	Halmahera Island	Tobelo Dalam (Togutil)	Euphorbia tirucalli L.	A08	Swelling/edema	Stem
SR_EB_011	North Maluku	Halmahera Island	Tobelo Dalam (Togutil)	Phyllanthus niruri L.	A73	Malaria	Leaves, Rhizome
SR_EB_011	North Maluku	Halmahera Island	Tobelo Dalam (Togutil)	Bauhinia purpurea L.	S18	Open wound/cut	Root
SR_EB_011	North Maluku	Halmahera Island	Tobelo Dalam (Togutil)	Sesbania grandiflora (L.) Pers.	S10	Boil/carbuncle/cellulitis	Leaves
SR_EB_011	North Maluku	Halmahera Island	Tobelo Dalam (Togutil)	Pterocarpus indicus Willd.	A03	Fever	Branch
SR_EB_011	North Maluku	Halmahera Island	Tobelo Dalam (Togutil)	Gnetum gnemon L.	R74	Upper respiratory infection (URI) acute	Root, Leaves, Seed, Rhizome, Flower
SR_EB_011	North Maluku	Halmahera Island	Tobelo Dalam (Togutil)	Orthosiphon aristatus (Blume) Miq.	A73	Malaria	Rhizome
SR_EB_011	North Maluku	Halmahera Island	Tobelo Dalam (Togutil)	Lansium parasiticum (Osbeck) K.C.Sahni & Bennet	S12	Insect/animal bite	Root
SR_EB_011	North Maluku	Halmahera Island	Tobelo Dalam (Togutil)	Swietenia mahagoni (L.) Jacq.	T03	Loss of appetite	Fruit
SR_EB_011	North Maluku	Halmahera Island	Tobelo Dalam (Togutil)	Musa × paradisiaca L.	S18	Open wound/cut	Root, Rhizome
SR_EB_011	North Maluku	Halmahera Island	Tobelo Dalam (Togutil)	Syzygium malaccense (L.) Merr. & L.M.Perry	D11	Diarrhea	Branch
SR_EB_011	North Maluku	Halmahera Island	Tobelo Dalam (Togutil)	Psidium guajava L.	D11	Diarrhea	Root, Leaves
SR_EB_011	North Maluku	Halmahera Island	Tobelo Dalam (Togutil)	Syzygium aqueum (Burm.f.) Alston	D20	Mouth/tongue/lip symptom/complaint	Branch
SR_EB_011	North Maluku	Halmahera Island	Tobelo Dalam (Togutil)	Psidium guineense Sw.	D11	Diarrhea	Leaves
SR_EB_011	North Maluku	Halmahera Island	Tobelo Dalam (Togutil)	Artocarpus altilis (Parkinson) Fosberg	U99	Urinary disease other	Leaves
SR_EB_011	North Maluku	Halmahera Island	Tobelo Dalam (Togutil)	Artocarpus heterophyllus Lam.	D11	Diarrhea	Rhizome, Flower
SR_EB_011	North Maluku	Halmahera Island	Tobelo Dalam (Togutil)	Arcangelisia flava (L.) Merr.	A73	Malaria	Seed
SR_EB_011	North Maluku	Halmahera Island	Tobelo Dalam (Togutil)	Hibiscus tiliaceus L.	S10	Boil/carbuncle/cellulitis	Rhizome
SR_EB_011	North Maluku	Halmahera Island	Tobelo Dalam (Togutil)	Averrhoa bilimbi L.	R05	Cough	Flower
SR_EB_011	North Maluku	Halmahera Island	Tobelo Dalam (Togutil)	Piper betle L.	X99	Genital disease female, other	Leaves
SR_EB_011	North Maluku	Halmahera Island	Tobelo Dalam (Togutil)	Piper aduncum L.	S10	Boil/carbuncle/cellulitis	Sap
SR_EB_011	North Maluku	Halmahera Island	Tobelo Dalam (Togutil)	Saccharum officinarum L.	R74	Upper respiratory infection (URI) acute	Stem
SR_EB_011	North Maluku	Halmahera Island	Tobelo Dalam (Togutil)	Passiflora foetida L.	P06	Sleep disturbance	Seed
SR_EB_011	North Maluku	Halmahera Island	Tobelo Dalam (Togutil)	Morinda citrifolia L.	L20	Joint symptom/complaint	Leaves
SR_EB_011	North Maluku	Halmahera Island	Tobelo Dalam (Togutil)	Citrus × aurantium L.	R05	Cough	Root
SR_EB_011	North Maluku	Halmahera Island	Tobelo Dalam (Togutil)	Allophylus cobbe (L.) Raeusch.	A29	General symptom/complaint other	Branch
SR_EB_011	North Maluku	Halmahera Island	Tobelo Dalam (Togutil)	Capsicum annuum L.	S10	Boil/carbuncle/cellulitis	Leaves
SR_EB_011	North Maluku	Halmahera Island	Tobelo Dalam (Togutil)	Solanum melongena L.	S10	Boil/carbuncle/cellulitis	Leaves
SR_EB_011	North Maluku	Halmahera Island	Tobelo Dalam (Togutil)	Solanum lycopersicum L.	W96	Complications of puerperium (Lactation)	Fruit
SR_EB_011	North Maluku	Halmahera Island	Tobelo Dalam (Togutil)	Physalis angulata L.	S10	Boil/carbuncle/cellulitis	Leaves
SR_EB_011	North Maluku	Halmahera Island	Tobelo Dalam (Togutil)	Solanum torvum Sw.	R05	Cough	Leaves
SR_EB_011	North Maluku	Halmahera Island	Tobelo Dalam (Togutil)	Alpinia galanga (L.) Willd.	D11	Diarrhea	Rhizome
SR_EB_011	North Maluku	Halmahera Island	Tobelo Dalam (Togutil)	Curcuma longa L.	S18	Open wound/cut	Rhizome
SR_EB_011	North Maluku	Halmahera Island	Tobelo Dalam (Togutil)	Zingiber officinale Roscoe	A03	Fever	Rhizome
SR_EB_011	North Maluku	Halmahera Island	Tobelo Dalam (Togutil)	Urticastrum decumanum (Roxb.) Kuntze	A04	Weakness/tiredness general	Leaves
SR_EB_011	North Maluku	Halmahera Island	Tobelo Dalam (Togutil)	Urticastrum decumanum (Roxb.) Kuntze	A04	Weakness/tiredness general	Leaves
SR_EB_013	Central Java	Karimunjawa Island	Karimunjawa community (Javanese, Bugis, Mandar, Madurese, Buton, Batak)	Allium cepa L.	R74	Upper respiratory infection (URI) acute	Tuber
SR_EB_013	Central Java	Karimunjawa Island	Karimunjawa community (Javanese, Bugis, Mandar, Madurese, Buton, Batak)	Allium sativum L.	D01	Abdominal pain/cramps general	Tuber
SR_EB_013	Central Java	Karimunjawa Island	Karimunjawa community (Javanese, Bugis, Mandar, Madurese, Buton, Batak)	Aloe vera (L.) Burm.f.	D01	Abdominal pain/cramps general	Fruit (Gel)
SR_EB_013	Central Java	Karimunjawa Island	Karimunjawa community (Javanese, Bugis, Mandar, Madurese, Buton, Batak)	Alpinia galanga (L.) Willd.	A01	General pain	Rhizome
SR_EB_013	Central Java	Karimunjawa Island	Karimunjawa community (Javanese, Bugis, Mandar, Madurese, Buton, Batak)	Andrographis paniculata (Burm.f.) Wall. ex Nees	S02	Pruritus	Leaf
SR_EB_013	Central Java	Karimunjawa Island	Karimunjawa community (Javanese, Bugis, Mandar, Madurese, Buton, Batak)	Annona muricata L.	A01	General pain	Leaf
SR_EB_013	Central Java	Karimunjawa Island	Karimunjawa community (Javanese, Bugis, Mandar, Madurese, Buton, Batak)	Anredera cordifolia (Ten.) Steenis	S18	Open wound/cut	Leaf
SR_EB_013	Central Java	Karimunjawa Island	Karimunjawa community (Javanese, Bugis, Mandar, Madurese, Buton, Batak)	Apium graveolens L.	S23	Hair loss/baldness	Leaf, Stem
SR_EB_013	Central Java	Karimunjawa Island	Karimunjawa community (Javanese, Bugis, Mandar, Madurese, Buton, Batak)	Cinnamomum burmanni (Nees) Blume	A01	General pain	Wood
SR_EB_013	Central Java	Karimunjawa Island	Karimunjawa community (Javanese, Bugis, Mandar, Madurese, Buton, Batak)	Citrus aurantiifolia (Christm.) Swingle	R05	Cough	Fruit
SR_EB_013	Central Java	Karimunjawa Island	Karimunjawa community (Javanese, Bugis, Mandar, Madurese, Buton, Batak)	Cocos nucifera L.	L79	Sprain/strain of joint	Fruit, Flower
SR_EB_013	Central Java	Karimunjawa Island	Karimunjawa community (Javanese, Bugis, Mandar, Madurese, Buton, Batak)	Coffea L.	N01	Headache	Seeds
SR_EB_013	Central Java	Karimunjawa Island	Karimunjawa community (Javanese, Bugis, Mandar, Madurese, Buton, Batak)	Curcuma longa L.	S70	Herpes zoster	Rhizome
SR_EB_013	Central Java	Karimunjawa Island	Karimunjawa community (Javanese, Bugis, Mandar, Madurese, Buton, Batak)	Curcuma zanthorrhiza Roxb.	D97	Liver disease, other	Rhizome
SR_EB_013	Central Java	Karimunjawa Island	Karimunjawa community (Javanese, Bugis, Mandar, Madurese, Buton, Batak)	Cymbopogon citratus (DC.) Stapf	A01	General pain	Stem
SR_EB_013	Central Java	Karimunjawa Island	Karimunjawa community (Javanese, Bugis, Mandar, Madurese, Buton, Batak)	Daucus carota L.	F70	Conjunctivitis, infectious	Tuber
SR_EB_013	Central Java	Karimunjawa Island	Karimunjawa community (Javanese, Bugis, Mandar, Madurese, Buton, Batak)	Eugenia uniflora L.	T90	Diabetes mellitus	Stem
SR_EB_013	Central Java	Karimunjawa Island	Karimunjawa community (Javanese, Bugis, Mandar, Madurese, Buton, Batak)	Kaempferia galanga L.	W92	Uncomplicated delivery (Puerperal care)	Rhizome
SR_EB_013	Central Java	Karimunjawa Island	Karimunjawa community (Javanese, Bugis, Mandar, Madurese, Buton, Batak)	Kappaphycus alvarezii (Doty) Doty ex P.C.Silva (Algae)	A04	Weakness/tiredness general	All parts
SR_EB_013	Central Java	Karimunjawa Island	Karimunjawa community (Javanese, Bugis, Mandar, Madurese, Buton, Batak)	Lagenaria siceraria (Molina) Standl.	S07	Rash generalized	Fruit
SR_EB_013	Central Java	Karimunjawa Island	Karimunjawa community (Javanese, Bugis, Mandar, Madurese, Buton, Batak)	Moringa oleifera Lam.	F70	Conjunctivitis, infectious	Leaves
SR_EB_013	Central Java	Karimunjawa Island	Karimunjawa community (Javanese, Bugis, Mandar, Madurese, Buton, Batak)	Musa acuminata Colla	S23	Hair loss/baldness	Stem, Fruit
SR_EB_013	Central Java	Karimunjawa Island	Karimunjawa community (Javanese, Bugis, Mandar, Madurese, Buton, Batak)	Nicotiana tabacum L.	A04	Weakness/tiredness general	Leaf
SR_EB_013	Central Java	Karimunjawa Island	Karimunjawa community (Javanese, Bugis, Mandar, Madurese, Buton, Batak)	Oryza sativa L.	W92	Uncomplicated delivery (Puerperal care)	Seeds
SR_EB_013	Central Java	Karimunjawa Island	Karimunjawa community (Javanese, Bugis, Mandar, Madurese, Buton, Batak)	Oryza sativa L.	A97	No disease (Prevention/Maintenance)	Seeds
SR_EB_013	Central Java	Karimunjawa Island	Karimunjawa community (Javanese, Bugis, Mandar, Madurese, Buton, Batak)	Pandanus amaryllifolius Roxb. ex Lindl.	W15	Infertility female	Leaf, root
SR_EB_013	Central Java	Karimunjawa Island	Karimunjawa community (Javanese, Bugis, Mandar, Madurese, Buton, Batak)	Pemphis acidula J.R.Forst. & G.Forst.	S12	Insect/animal bite	Stem
SR_EB_013	Central Java	Karimunjawa Island	Karimunjawa community (Javanese, Bugis, Mandar, Madurese, Buton, Batak)	Peperomia pellucida (L.) Kunth	K86	Hypertension, uncomplicated	Leaf
SR_EB_013	Central Java	Karimunjawa Island	Karimunjawa community (Javanese, Bugis, Mandar, Madurese, Buton, Batak)	Physalis angulata L.	K86	Hypertension, uncomplicated	Leaf, stem, root, fruit
SR_EB_013	Central Java	Karimunjawa Island	Karimunjawa community (Javanese, Bugis, Mandar, Madurese, Buton, Batak)	Piper betle L.	K86	Hypertension, uncomplicated	Leaf
SR_EB_013	Central Java	Karimunjawa Island	Karimunjawa community (Javanese, Bugis, Mandar, Madurese, Buton, Batak)	Psidium guajava L.	D11	Diarrhea	Leaf
SR_EB_013	Central Java	Karimunjawa Island	Karimunjawa community (Javanese, Bugis, Mandar, Madurese, Buton, Batak)	Saccharum L.	A97	No disease (Prevention/Maintenance)	Stem
SR_EB_013	Central Java	Karimunjawa Island	Karimunjawa community (Javanese, Bugis, Mandar, Madurese, Buton, Batak)	Breynia androgyna (L.) Chakrab. & N.P.Balakr.	W96	Complications of puerperium (Lactation)	Leaf
SR_EB_013	Central Java	Karimunjawa Island	Karimunjawa community (Javanese, Bugis, Mandar, Madurese, Buton, Batak)	Sesbania grandiflora (L.) Pers.	R25	Sputum/phlegm abnormal	Leaf
SR_EB_013	Central Java	Karimunjawa Island	Karimunjawa community (Javanese, Bugis, Mandar, Madurese, Buton, Batak)	Syzygium polyanthum (Wight) Walp.	A01	General pain	Leaf
SR_EB_013	Central Java	Karimunjawa Island	Karimunjawa community (Javanese, Bugis, Mandar, Madurese, Buton, Batak)	Tamarindus indica L.	A03	Fever	Leaf
SR_EB_013	Central Java	Karimunjawa Island	Karimunjawa community (Javanese, Bugis, Mandar, Madurese, Buton, Batak)	Uncaria gambir (W.Hunter) Roxb.	A04	Weakness/tiredness general	Leaf
SR_EB_013	Central Java	Karimunjawa Island	Karimunjawa community (Javanese, Bugis, Mandar, Madurese, Buton, Batak)	Zingiber officinale Roscoe	A01	General pain	Rhizome
SR_EB_015	West Java	Java	Sundanese	Andrographis paniculata (Burm.f.) Wall. ex Nees	T90	Diabetes mellitus	Whole plant
SR_EB_015	West Java	Java	Sundanese	Hemigraphis alternata (Burm.f.) T.Anderson	S16	Bruise/contusion	Leaves
SR_EB_015	West Java	Java	Sundanese	Strobilanthes phyllostachya Kurz	S99	Skin disease, other	Leaves
SR_EB_015	West Java	Java	Sundanese	Dracaena trifasciata (Prain) Mabb.	A03	Fever	Leaves
SR_EB_015	West Java	Java	Sundanese	Amaranthus hybridus L.	B82	Anemia, other/unspecified	Leaves
SR_EB_015	West Java	Java	Sundanese	Celosia argentea L.	R06	Epistaxis	Flower and root
SR_EB_015	West Java	Java	Sundanese	Allium cepa L.	K86	Hypertension, uncomplicated	Bulb
SR_EB_015	West Java	Java	Sundanese	Zephyranthes candida (Lindl.) Herb.	N07	Convulsions/seizures	Leaves
SR_EB_015	West Java	Java	Sundanese	Annona muricata L.	A79	Malignancy NOS	Leaves
SR_EB_015	West Java	Java	Sundanese	Cananga odorata (Lam.) Hook.f. & Thomson	S72	Scabies/other acariasis	Flower
SR_EB_015	West Java	Java	Sundanese	Apium graveolens L.	T03	Loss of appetite	Leaves
SR_EB_015	West Java	Java	Sundanese	Centella asiatica (L.) Urb.	S18	Open wound/cut	Leaves
SR_EB_015	West Java	Java	Sundanese	Coriandrum sativum L.	D07	Dyspepsia/indigestion	Seed
SR_EB_015	West Java	Java	Sundanese	Foeniculum vulgare Mill.	A29	General symptom/complaint other	Flower
SR_EB_015	West Java	Java	Sundanese	Catharanthus roseus (L.) G.Don	T90	Diabetes mellitus	Leaves
SR_EB_015	West Java	Java	Sundanese	Talinum paniculatum (Jacq.) Gaertn.	A29	General symptom/complaint other	Leaves
SR_EB_015	West Java	Java	Sundanese	Areca catechu L.	D11	Diarrhea	Root
SR_EB_015	West Java	Java	Sundanese	Dracaena angustifolia (Medik.) Roxb.	T93	Lipid metabolism disorder	Leaves
SR_EB_015	West Java	Java	Sundanese	Aloe vera (L.) Burm.f.	A03	Fever (See Note 4)	Leaves
SR_EB_015	West Java	Java	Sundanese	Acmella paniculata (Wall. ex DC.) R.K.Jansen	X99	Genital disease female, other	Leaves
SR_EB_015	West Java	Java	Sundanese	Ageratum conyzoides L.	R74	Upper respiratory infection (URI) acute	Leaves
SR_EB_015	West Java	Java	Sundanese	Blumea balsamifera (L.) DC.	A11	Chest pain NOS	Leaves
SR_EB_015	West Java	Java	Sundanese	Cosmos caudatus Kunth	D87	Stomach function disorder	Leaves
SR_EB_015	West Java	Java	Sundanese	Gomphrena globosa L.	R96	Asthma	Flower
SR_EB_015	West Java	Java	Sundanese	Gymnanthemum amygdalinum (Delile) Sch.Bip.	T90	Diabetes mellitus	Leaves
SR_EB_015	West Java	Java	Sundanese	Gynura divaricata (L.) DC.	S70	Herpes zoster	Leaves
SR_EB_015	West Java	Java	Sundanese	Gynura procumbens (Lour.) Merr.	W15	Infertility female	Leaves
SR_EB_015	West Java	Java	Sundanese	Pluchea indica (L.) Less.	W02	Postpartum bleeding	Leaves
SR_EB_015	West Java	Java	Sundanese	Smallanthus sonchifolius (Poepp. & Endl.) H.Rob.	T90	Diabetes mellitus	Leaves
SR_EB_015	West Java	Java	Sundanese	Sonchus arvensis L.	T92	Gout	Leaves
SR_EB_015	West Java	Java	Sundanese	Anredera cordifolia (Ten.) Steenis	S18	Open wound/cut	Leaves
SR_EB_015	West Java	Java	Sundanese	Carica papaya L.	T03	Loss of appetite	Leaves
SR_EB_015	West Java	Java	Sundanese	Garcinia mangostana L.	A29	General symptom/complaint other	Rind
SR_EB_015	West Java	Java	Sundanese	Tradescantia spathacea Sw.	R05	Cough	Leaves
SR_EB_015	West Java	Java	Sundanese	Kalanchoe pinnata (Lam.) Pers.	D20	Mouth/tongue/lip symptom/complaint	Leaves
SR_EB_015	West Java	Java	Sundanese	Cucumis maderaspatanus L. (Syn: Mukia javanica)	K86	Hypertension, uncomplicated	Whole plant
SR_EB_015	West Java	Java	Sundanese	Codiaeum variegatum (L.) Rumph. ex A.Juss.	A03	Fever	Leaves
SR_EB_015	West Java	Java	Sundanese	Euphorbia hirta L.	T82	Obesity	Leaves
SR_EB_015	West Java	Java	Sundanese	Euphorbia tirucalli L.	S99	Skin disease, other	Leaves
SR_EB_015	West Java	Java	Sundanese	Jatropha multifida L.	S18	Open wound/cut	Leaves
SR_EB_015	West Java	Java	Sundanese	Abrus precatorius L.	R05	Cough	Leaves
SR_EB_015	West Java	Java	Sundanese	Archidendron pauciflorum (Benth.) I.C.Nielsen	D01	Abdominal pain/cramps general	Rind
SR_EB_015	West Java	Java	Sundanese	Biancaea sappan (L.) Tod.	A79	Malignancy NOS	Stem
SR_EB_015	West Java	Java	Sundanese	Clitoria ternatea L.	F29	Eye symptom/complaint other	Leaves and Flower
SR_EB_015	West Java	Java	Sundanese	Mimosa pudica L.	A29	General symptom/complaint other	Root
SR_EB_015	West Java	Java	Sundanese	Tamarindus indica L.	L76	Fracture, other	Fruit
SR_EB_015	West Java	Java	Sundanese	Coleus scutellarioides (L.) Benth.	D14	Hematemesis/vomiting blood	Leaves
SR_EB_015	West Java	Java	Sundanese	Lavandula angustifolia Mill.	A98	Health maintenance/prevention	Leaves, flower
SR_EB_015	West Java	Java	Sundanese	Mentha × piperita L.	R80	Influenza	Leaves
SR_EB_015	West Java	Java	Sundanese	Ocimum basilicum L.	T93	Lipid metabolism disorder	Seed
SR_EB_015	West Java	Java	Sundanese	Ocimum tenuiflorum L.	A09	Sweating problem	Leaves, seed
SR_EB_015	West Java	Java	Sundanese	Orthosiphon aristatus (Blume) Miq.	U95	Urinary calculus	Leaves, flower
SR_EB_015	West Java	Java	Sundanese	Cinnamomum verum J.Presl	T90	Diabetes mellitus	Bark
SR_EB_015	West Java	Java	Sundanese	Persea americana Mill.	A29	General symptom/complaint other	Leaves, fruit
SR_EB_015	West Java	Java	Sundanese	Hibiscus sabdariffa L.	K86	Hypertension, uncomplicated	Flower
SR_EB_015	West Java	Java	Sundanese	Sida rhombifolia L.	S10	Boil/carbuncle/cellulitis	Leaves, root
SR_EB_015	West Java	Java	Sundanese	Lansium domesticum Corrêa	S99	Skin disease, other	Bark
SR_EB_015	West Java	Java	Sundanese	Sandoricum koetjape (Burm.f.) Merr.	S74	Dermatophytosis	Root
SR_EB_015	West Java	Java	Sundanese	Tinospora cordifolia (Willd.) Miers	L20	Joint symptom/complaint	Leaves, stem
SR_EB_015	West Java	Java	Sundanese	Moringa oleifera Lam.	B82	Anemia, other/unspecified	Leaves
SR_EB_015	West Java	Java	Sundanese	Muntingia calabura L.	R21	Throat symptom/complaint	Fruit
SR_EB_015	West Java	Java	Sundanese	Psidium guajava L.	D11	Diarrhea	Leaves, fruit
SR_EB_015	West Java	Java	Sundanese	Syzygium aqueum (Burm.f.) Alston	A29	General symptom/complaint other	Leaves
SR_EB_015	West Java	Java	Sundanese	Syzygium polyanthum (Wight) Walp.	D87	Stomach function disorder	Leaves
SR_EB_015	West Java	Java	Sundanese	Myristica fragrans Houtt.	P06	Sleep disturbance	Fruit
SR_EB_015	West Java	Java	Sundanese	Jasminum sambac (L.) Aiton	W96	Complications of puerperium (Lactation)	Flower
SR_EB_015	West Java	Java	Sundanese	Averrhoa bilimbi L.	R05	Cough	Fruit
SR_EB_015	West Java	Java	Sundanese	Pandanus amaryllifolius Roxb. ex Lindl.	L20	Joint symptom/complaint	Leaves
SR_EB_015	West Java	Java	Sundanese	Phyllanthus urinaria L.	U95	Urinary calculus	Leaves
SR_EB_015	West Java	Java	Sundanese	Breynia androgyna (L.) Chakrab. & N.P.Balakr.	W96	Complications of puerperium (Lactation)	Leaves
SR_EB_015	West Java	Java	Sundanese	Piper betle L.	S18	Open wound/cut	Leaves
SR_EB_015	West Java	Java	Sundanese	Piper nigrum L.	A29	General symptom/complaint other	Fruit
SR_EB_015	West Java	Java	Sundanese	Piper ornatum N.E.Br.	T90	Diabetes mellitus	Leaves
SR_EB_015	West Java	Java	Sundanese	Chrysopogon zizanioides (L.) Roberty	L20	Joint symptom/complaint	Root
SR_EB_015	West Java	Java	Sundanese	Cymbopogon citratus (DC.) Stapf	D07	Dyspepsia/indigestion	Stem
SR_EB_015	West Java	Java	Sundanese	Cymbopogon nardus (L.) Rendle	S18	Open wound/cut (Prevention of infection)	Leaves
SR_EB_015	West Java	Java	Sundanese	Imperata cylindrica (L.) P.Beauv.	D87	Stomach function disorder	Root
SR_EB_015	West Java	Java	Sundanese	Nigella sativa L.	K86	Hypertension, uncomplicated	Seed
SR_EB_015	West Java	Java	Sundanese	Morinda citrifolia L.	L20	Joint symptom/complaint	Leaves and Fruit
SR_EB_015	West Java	Java	Sundanese	Oldenlandia corymbosa L.	A03	Fever	Leaves
SR_EB_015	West Java	Java	Sundanese	Paederia foetida L.	D08	Flatulence/gas/belching	Leaves
SR_EB_015	West Java	Java	Sundanese	Citrus aurantiifolia (Christm.) Swingle	R21	Throat symptom/complaint	Fruit
SR_EB_015	West Java	Java	Sundanese	Citrus × limon (L.) Osbeck	R21	Throat symptom/complaint	Fruit
SR_EB_015	West Java	Java	Sundanese	Melicope suaveolens (Scheff.) T.G.Hartley	A73	Malaria	Leaves
SR_EB_015	West Java	Java	Sundanese	Manilkara zapota (L.) P.Royen	A03	Fever	Leaves
SR_EB_015	West Java	Java	Sundanese	Selaginella doederleinii Hieron.	D01	Abdominal pain/cramps general	Leaves
SR_EB_015	West Java	Java	Sundanese	Eurycoma longifolia Jack	Y10	Infertility/subfertility male	Root
SR_EB_015	West Java	Java	Sundanese	Physalis angulata L.	T90	Diabetes mellitus	Whole plant
SR_EB_015	West Java	Java	Sundanese	Phaleria macrocarpa (Scheff.) Boerl.	T90	Diabetes mellitus	Fruit
SR_EB_015	West Java	Java	Sundanese	Boesenbergia rotunda (L.) Mansf.	D07	Dyspepsia/indigestion	Rhizome
SR_EB_015	West Java	Java	Sundanese	Curcuma aeruginosa Roxb.	T03	Loss of appetite	Rhizome
SR_EB_015	West Java	Java	Sundanese	Curcuma amada Roxb.	D11	Diarrhea	Rhizome
SR_EB_015	West Java	Java	Sundanese	Curcuma longa L.	T03	Loss of appetite	Rhizome
SR_EB_015	West Java	Java	Sundanese	Curcuma zanthorrhiza Roxb.	T03	Loss of appetite	Rhizome
SR_EB_015	West Java	Java	Sundanese	Curcuma zedoaria (Christm.) Roscoe	A01	General pain	Leaves, rhizome
SR_EB_015	West Java	Java	Sundanese	Etlingera elatior (Jack) R.M.Sm.	A71	Measles	Flower, root
SR_EB_015	West Java	Java	Sundanese	Kaempferia galanga L.	T03	Loss of appetite	Rhizome
SR_EB_015	West Java	Java	Sundanese	Zingiber montanum (J.Koenig) Link ex A.Dietr.	N01	Headache	Rhizome
SR_EB_015	West Java	Java	Sundanese	Zingiber officinale Roscoe	R21	Throat symptom/complaint	Rhizome
SR_EB_015	West Java	Java	Sundanese	Zingiber officinale Roscoe	A03	Fever	Rhizome
SR_EB_015	West Java	Java	Sundanese	Zingiber zerumbet (L.) Roscoe ex Sm.	T03	Loss of appetite	Leaves
SR_EB_016	North Kalimantan	Kalimantan (Borneo)	Tidung Tribe	Allium cepa L.	T90	Diabetes mellitus	Tuber
SR_EB_016	North Kalimantan	Kalimantan (Borneo)	Tidung Tribe	Allium sativum L.	S03	Warts	Tuber
SR_EB_016	North Kalimantan	Kalimantan (Borneo)	Tidung Tribe	Alpinia galanga (L.) Willd.	R96	Asthma	Rhizome
SR_EB_016	North Kalimantan	Kalimantan (Borneo)	Tidung Tribe	Areca catechu L.	S74	Dermatophytosis	Fruit
SR_EB_016	North Kalimantan	Kalimantan (Borneo)	Tidung Tribe	Artocarpus altilis (Parkinson) Fosberg	D01	Abdominal pain/cramps general	Rind; Trunk
SR_EB_016	North Kalimantan	Kalimantan (Borneo)	Tidung Tribe	Blumea balsamifera (L.) DC.	A98	Health maintenance/prevention	All parts
SR_EB_016	North Kalimantan	Kalimantan (Borneo)	Tidung Tribe	Citrus hystrix DC.	S96	Acne	Fruit
SR_EB_016	North Kalimantan	Kalimantan (Borneo)	Tidung Tribe	Clerodendrum calamitosum L.	D70	Gastrointestinal infection	Fruit; Trunk; Root
SR_EB_016	North Kalimantan	Kalimantan (Borneo)	Tidung Tribe	Cocos nucifera L.	A86	Toxic effect non-medicinal substance	Fruit
SR_EB_016	North Kalimantan	Kalimantan (Borneo)	Tidung Tribe	Coffea arabica L.	R02	Shortness of breath/dyspnea	Leaf
SR_EB_016	North Kalimantan	Kalimantan (Borneo)	Tidung Tribe	Coriandrum sativum L.	D01	Abdominal pain/cramps general	Fruit
SR_EB_016	North Kalimantan	Kalimantan (Borneo)	Tidung Tribe	Durio kutejensis (Hassk.) Becc.	A03	Fever	Root
SR_EB_016	North Kalimantan	Kalimantan (Borneo)	Tidung Tribe	Helminthostachys zeylanica (L.) Hook.	A29	General symptom/complaint other	Root
SR_EB_016	North Kalimantan	Kalimantan (Borneo)	Tidung Tribe	Jasminum sambac (L.) Aiton	S12	Insect/animal bite	Flower
SR_EB_016	North Kalimantan	Kalimantan (Borneo)	Tidung Tribe	Kaempferia galanga L.	A98	Health maintenance/prevention	Rhizome
SR_EB_016	North Kalimantan	Kalimantan (Borneo)	Tidung Tribe	Metroxylon sagu Rottb.	D08	Flatulence/gas/belching	Trunk
SR_EB_016	North Kalimantan	Kalimantan (Borneo)	Tidung Tribe	Oryza sativa L.	S96	Acne	Pulp
SR_EB_016	North Kalimantan	Kalimantan (Borneo)	Tidung Tribe	Pandanus amaryllifolius Roxb. ex Lindl.	N17	Vertigo/dizziness	Leaf
SR_EB_016	North Kalimantan	Kalimantan (Borneo)	Tidung Tribe	Piper betle L.	D20	Mouth/tongue/lip symptom/complaint	Leaf
SR_EB_016	North Kalimantan	Kalimantan (Borneo)	Tidung Tribe	Piper ornatum N.E.Br.	T92	Gout	Leaf
SR_EB_016	North Kalimantan	Kalimantan (Borneo)	Tidung Tribe	Rosa L.	A97	No disease (Cosmetic)	Flower
SR_EB_016	North Kalimantan	Kalimantan (Borneo)	Tidung Tribe	Uncaria gambir (W.Hunter) Roxb.	S18	Open wound/cut	Leaf
SR_EB_016	North Kalimantan	Kalimantan (Borneo)	Tidung Tribe	Zingiber montanum (J.Koenig) Link ex A.Dietr.	A04	Weakness/tiredness general	Rhizome
SR_EB_016	North Kalimantan	Kalimantan (Borneo)	Tidung Tribe	Zingiber officinale Roscoe	A04	Weakness/tiredness general (See Note 1)	Young Rhizome
SR_EB_017	Central Java	Java	Javanese	Acorus calamus L.	S02	Pruritus	Leaf
SR_EB_017	Central Java	Java	Javanese	Allium cepa L.	R05	Cough (Expectorant)	Bulb (Tuber)
SR_EB_017	Central Java	Java	Javanese	Allium sativum L.	A78	Infectious disease other	Bulb (Tuber)
SR_EB_017	Central Java	Java	Javanese	Aloe vera (L.) Burm.f.	S14	Burn/scald	Stem (Sap/Gel)
SR_EB_017	Central Java	Java	Javanese	Alpinia galanga (L.) Willd.	S74	Dermatophytosis	Rhizome (Tuber)
SR_EB_017	Central Java	Java	Javanese	Annona muricata L.	K86	Hypertension, uncomplicated	Leaf
SR_EB_017	Central Java	Java	Javanese	Anredera cordifolia (Ten.) Steenis	S18	Open wound/cut	Leaf
SR_EB_017	Central Java	Java	Javanese	Apium graveolens L.	K86	Hypertension, uncomplicated	Leaf
SR_EB_017	Central Java	Java	Javanese	Artocarpus heterophyllus Lam.	A72	Chickenpox (See Note 2)	Fruit
SR_EB_017	Central Java	Java	Javanese	Beta vulgaris L.	D07	Dyspepsia/indigestion	Tuber
SR_EB_017	Central Java	Java	Javanese	Capsicum frutescens L.	D86	Peptic ulcer	Fruit
SR_EB_017	Central Java	Java	Javanese	Carica papaya L.	B82	Anemia, other/unspecified	Leaf
SR_EB_017	Central Java	Java	Javanese	Cicer arietinum L.	T93	Lipid metabolism disorder	Leaves; Fruit
SR_EB_017	Central Java	Java	Javanese	Cinnamomum verum J.Presl	L20	Joint symptom/complaint	Bark
SR_EB_017	Central Java	Java	Javanese	Citrus aurantiifolia (Christm.) Swingle	R05	Cough	Fruit
SR_EB_017	Central Java	Java	Javanese	Citrus × limon (L.) Osbeck	R05	Cough	Fruit
SR_EB_017	Central Java	Java	Javanese	Clinacanthus nutans (Burm.f.) Lindau	T90	Diabetes mellitus	Leaf
SR_EB_017	Central Java	Java	Javanese	Clitoria ternatea L.	F29	Eye symptom/complaint other	Flower
SR_EB_017	Central Java	Java	Javanese	Cordyline fruticosa (L.) A.Chev.	K86	Hypertension, uncomplicated	Leaf
SR_EB_017	Central Java	Java	Javanese	Cuminum cyminum L.	D07	Dyspepsia/indigestion	Seed
SR_EB_017	Central Java	Java	Javanese	Curcuma aeruginosa Roxb.	L20	Joint symptom/complaint	Rhizome (Tuber)
SR_EB_017	Central Java	Java	Javanese	Curcuma heyneana Valeton & Zijp	D21	Worms/other parasites	Rhizome (Tuber)
SR_EB_017	Central Java	Java	Javanese	Curcuma longa L.	D11	Diarrhea	Rhizome (Tuber)
SR_EB_017	Central Java	Java	Javanese	Curcuma zanthorrhiza Roxb.	D11	Diarrhea	Rhizome (Tuber)
SR_EB_017	Central Java	Java	Javanese	Curcuma zedoaria (Christm.) Roscoe	D11	Diarrhea	Rhizome (Tuber)
SR_EB_017	Central Java	Java	Javanese	Cymbopogon Spreng.	R74	Upper respiratory infection (URI) acute	Stem
SR_EB_017	Central Java	Java	Javanese	Dendrocalamus asper (Schult.f.) Backer	T93	Lipid metabolism disorder	Young shoots
SR_EB_017	Central Java	Java	Javanese	Elaeagnus latifolia L.	D72	Viral hepatitis	Leaf
SR_EB_017	Central Java	Java	Javanese	Elephantopus scaber L.	L20	Joint symptom/complaint	Leaf
SR_EB_017	Central Java	Java	Javanese	Eleutherine bulbosa (Mill.) Urb.	R96	Asthma	Bulb (Tuber)
SR_EB_017	Central Java	Java	Javanese	Erythrina variegata L.	A03	Fever	Leaf
SR_EB_017	Central Java	Java	Javanese	Etlingera elatior (Jack) R.M.Sm.	A03	Fever	Flower
SR_EB_017	Central Java	Java	Javanese	Euphorbia pulcherrima Willd. ex Klotzsch	T90	Diabetes mellitus	Flower
SR_EB_017	Central Java	Java	Javanese	Foeniculum vulgare Mill.	W96	Complications of puerperium (Lactation)	Leaf
SR_EB_017	Central Java	Java	Javanese	Graptophyllum pictum (L.) Griff.	K96	Hemorrhoids	Leaf
SR_EB_017	Central Java	Java	Javanese	Hevea brasiliensis (Willd. ex A.Juss.) Müll.Arg.	S18	Open wound/cut	Sap
SR_EB_017	Central Java	Java	Javanese	Hippobroma longiflora (L.) G.Don	F70	Conjunctivitis, infectious	Leaf
SR_EB_017	Central Java	Java	Javanese	Imperata cylindrica (L.) P.Beauv.	L20	Joint symptom/complaint	Root
SR_EB_017	Central Java	Java	Javanese	Jatropha multifida L.	S18	Open wound/cut	Sap
SR_EB_017	Central Java	Java	Javanese	Kaempferia galanga L.	T03	Loss of appetite	Rhizome (Tuber)
SR_EB_017	Central Java	Java	Javanese	Manihot esculenta Crantz	B82	Anemia, other/unspecified	Leaf
SR_EB_017	Central Java	Java	Javanese	Medinilla speciosa (Reinw. ex Blume) Blume	W15	Infertility female	Fruit
SR_EB_017	Central Java	Java	Javanese	Mentha L.	R99	Respiratory disease other	Leaf
SR_EB_017	Central Java	Java	Javanese	Mimosa pudica L.	K86	Hypertension, uncomplicated	Root
SR_EB_017	Central Java	Java	Javanese	Morinda citrifolia L.	A79	Malignancy NOS	Fruit
SR_EB_017	Central Java	Java	Javanese	Moringa oleifera Lam.	A01	General pain	Leaf
SR_EB_017	Central Java	Java	Javanese	Morus L.	K86	Hypertension, uncomplicated	Fruit
SR_EB_017	Central Java	Java	Javanese	Muntingia calabura L.	S02	Pruritus	Leaf
SR_EB_017	Central Java	Java	Javanese	Musa × paradisiaca L.	S18	Open wound/cut	Sap
SR_EB_017	Central Java	Java	Javanese	Persea americana Mill.	K86	Hypertension, uncomplicated	Leaf
SR_EB_017	Central Java	Java	Javanese	Phaleria macrocarpa (Scheff.) Boerl.	A04	Weakness/tiredness general	Fruit
SR_EB_017	Central Java	Java	Javanese	Physalis L.	U05	Urination problems, other	Fruit
SR_EB_017	Central Java	Java	Javanese	Piper betle L.	R06	Epistaxis	Leaf
SR_EB_017	Central Java	Java	Javanese	Piper nigrum L.	D07	Dyspepsia/indigestion	Seed
SR_EB_017	Central Java	Java	Javanese	Piper ornatum N.E.Br.	S02	Pruritus	Leaf
SR_EB_017	Central Java	Java	Javanese	Portulaca L.	S19	Injury/poisoning other	Leaf
SR_EB_017	Central Java	Java	Javanese	Psidium guajava L.	D11	Diarrhea	Leaf
SR_EB_017	Central Java	Java	Javanese	Sicyos edulis Jacq. (Syn: Sechium edule)	A03	Fever	Fruit
SR_EB_017	Central Java	Java	Javanese	Swietenia mahagoni (L.) Jacq.	K86	Hypertension, uncomplicated	Fruit; Seeds
SR_EB_017	Central Java	Java	Javanese	Syzygium aqueum (Burm.f.) Alston	D11	Diarrhea	Fruit
SR_EB_017	Central Java	Java	Javanese	Syzygium aromaticum (L.) Merr. & L.M.Perry	R05	Cough	Stalk
SR_EB_017	Central Java	Java	Javanese	Syzygium cumini (L.) Skeels	R05	Cough	Fruit
SR_EB_017	Central Java	Java	Javanese	Syzygium polyanthum (Wight) Walp.	A04	Weakness/tiredness general	Leaf
SR_EB_017	Central Java	Java	Javanese	Tinospora cordifolia (Willd.) Miers	A04	Weakness/tiredness general	Leaf
SR_EB_017	Central Java	Java	Javanese	Vaccinium varingiaefolium (Blume) Miq.	T90	Diabetes mellitus	Fruit
SR_EB_017	Central Java	Java	Javanese	Vitex trifolia L.	S02	Pruritus	Leaf
SR_EB_017	Central Java	Java	Javanese	Zea mays L.	D12	Constipation	Seed
SR_EB_017	Central Java	Java	Javanese	Zingiber officinale Roscoe	U95	Urinary calculus (See Note 3)	Rhizome (Tuber)
SR_EB_017	Central Java	Java	Javanese	Zingiber officinale Roscoe	U95	Urinary calculus	Rhizome (Tuber)
SR_EB_017	Central Java	Java	Javanese	Zingiber officinale Roscoe	R05	Cough	Rhizome (Tuber)
SR_EB_017	Central Java	Java	Javanese	Zingiber zerumbet (L.) Roscoe ex Sm.	A29	General symptom/complaint other	Buds; Flowers
SR_EB_017	Central Java	Java	Javanese	Ziziphus mauritiana Lam.	D07	Dyspepsia/indigestion	Leaves; Seeds
SR_EB_018	Aceh	Sumatra	Acehnese	Abrus precatorius L.	R05	Cough	Leaves
SR_EB_018	Aceh	Sumatra	Acehnese	Aloe vera (L.) Burm.f.	S99	Skin disease, other	Leaves (gel)
SR_EB_018	Aceh	Sumatra	Acehnese	Alpinia galanga (L.) Willd.	S74	Dermatophytosis	Rhizome
SR_EB_018	Aceh	Sumatra	Acehnese	Andrographis paniculata (Burm.f.) Wall. ex Nees	A03	Fever	Leaves
SR_EB_018	Aceh	Sumatra	Acehnese	Annona muricata L.	R96	Asthma	Leaves
SR_EB_018	Aceh	Sumatra	Acehnese	Anredera cordifolia (Ten.) Steenis	S14	Burn/scald	Leaves
SR_EB_018	Aceh	Sumatra	Acehnese	Apium graveolens L.	K86	Hypertension, uncomplicated	Stem, Leaves
SR_EB_018	Aceh	Sumatra	Acehnese	Areca catechu L.	A04	Weakness/tiredness general	Young fruits
SR_EB_018	Aceh	Sumatra	Acehnese	Erythrostemon pulcherrimus (L.) L.P.Queiroz	R05	Cough	Leaves, Flowers
SR_EB_018	Aceh	Sumatra	Acehnese	Calotropis gigantea (L.) Dryand.	S03	Warts	Plant sap
SR_EB_018	Aceh	Sumatra	Acehnese	Ceiba pentandra (L.) Gaertn.	A03	Fever	Leaves
SR_EB_018	Aceh	Sumatra	Acehnese	Centella asiatica (L.) Urb.	S99	Skin disease, other	Stem, Leaves
SR_EB_018	Aceh	Sumatra	Acehnese	Chromolaena odorata (L.) R.M.King & H.Rob.	S18	Open wound/cut	Leaves
SR_EB_018	Aceh	Sumatra	Acehnese	Citrus aurantiifolia (Christm.) Swingle	S86	Seborrheic dermatitis	Fruits
SR_EB_018	Aceh	Sumatra	Acehnese	Citrus hystrix DC.	S86	Seborrheic dermatitis	Fruits
SR_EB_018	Aceh	Sumatra	Acehnese	Coccinia grandis (L.) Voigt	T90	Diabetes mellitus	Fresh fruit
SR_EB_018	Aceh	Sumatra	Acehnese	Curcuma longa L.	D87	Stomach function disorder	Rhizome
SR_EB_018	Aceh	Sumatra	Acehnese	Curcuma zanthorrhiza Roxb.	D87	Stomach function disorder	Rhizome
SR_EB_018	Aceh	Sumatra	Acehnese	Cymbopogon citratus (DC.) Stapf	T93	Lipid metabolism disorder	Stem
SR_EB_018	Aceh	Sumatra	Acehnese	Dioscorea hispida Dennst.	K84	Heart disease, other	Tuber
SR_EB_018	Aceh	Sumatra	Acehnese	Jasminum sambac (L.) Aiton	A03	Fever	Leaves
SR_EB_018	Aceh	Sumatra	Acehnese	Jatropha curcas L.	D11	Diarrhea	Plant sap
SR_EB_018	Aceh	Sumatra	Acehnese	Jatropha multifida L.	S18	Open wound/cut	Plant sap
SR_EB_018	Aceh	Sumatra	Acehnese	Kaempferia galanga L.	R05	Cough	Fresh leaves (stated in text)
SR_EB_018	Aceh	Sumatra	Acehnese	Lannea coromandelica (Houtt.) Merr.	T93	Lipid metabolism disorder	Leaves
SR_EB_018	Aceh	Sumatra	Acehnese	Lawsonia inermis L.	D87	Stomach function disorder	Leaves
SR_EB_018	Aceh	Sumatra	Acehnese	Lepisanthes rubiginosa (Roxb.) Leenh.	D11	Diarrhea	Young fruits
SR_EB_018	Aceh	Sumatra	Acehnese	Magnolia champaca (L.) Baill. ex Pierre	A03	Fever	Leaves
SR_EB_018	Aceh	Sumatra	Acehnese	Manilkara zapota (L.) P.Royen	D11	Diarrhea	Leaves
SR_EB_018	Aceh	Sumatra	Acehnese	Morinda citrifolia L.	T90	Diabetes mellitus	Fruits
SR_EB_018	Aceh	Sumatra	Acehnese	Moringa oleifera Lam.	D01	Abdominal pain/cramps general	Leaves
SR_EB_018	Aceh	Sumatra	Acehnese	Myristica fragrans Houtt.	S16	Bruise/contusion	Seeds
SR_EB_018	Aceh	Sumatra	Acehnese	Ornithogalum umbellatum L.	F99	Eye disease, other	Plant sap
SR_EB_018	Aceh	Sumatra	Acehnese	Orthosiphon aristatus (Blume) Miq.	T90	Diabetes mellitus	Stem, leaves, flower
SR_EB_018	Aceh	Sumatra	Acehnese	Pandanus amaryllifolius Roxb. ex Lindl.	T93	Lipid metabolism disorder	Leaves
SR_EB_018	Aceh	Sumatra	Acehnese	Phaleria macrocarpa (Scheff.) Boerl.	L20	Joint symptom/complaint	Fruits
SR_EB_018	Aceh	Sumatra	Acehnese	Piper betle L.	D09	Nausea	Leaves
SR_EB_018	Aceh	Sumatra	Acehnese	Piper nigrum L.	R05	Cough	Seeds; Leaves
SR_EB_018	Aceh	Sumatra	Acehnese	Piper retrofractum Vahl	D19	Teeth/gum symptom/complaint	Leaves
SR_EB_018	Aceh	Sumatra	Acehnese	Plumeria rubra L.	S18	Open wound/cut	Plant sap
SR_EB_018	Aceh	Sumatra	Acehnese	Pyrrosia piloselloides (L.) M.G.Price	R05	Cough	Leaves
SR_EB_018	Aceh	Sumatra	Acehnese	Saccharum officinarum L.	U95	Urinary calculus	Stem water
SR_EB_018	Aceh	Sumatra	Acehnese	Solanum torvum Sw.	F29	Eye symptom/complaint other	Fresh fruit
SR_EB_018	Aceh	Sumatra	Acehnese	Syzygium cumini (L.) Skeels	D11	Diarrhea	Leaves
SR_EB_018	Aceh	Sumatra	Acehnese	Syzygium polyanthum (Wight) Walp.	T93	Lipid metabolism disorder	Leaves
SR_EB_018	Aceh	Sumatra	Acehnese	Zingiber officinale Roscoe	R05	Cough	Rhizome
SR_EB_019	Riau Islands	Karimun Island	Akit Tribe	Andrographis paniculata (Burm.f.) Wall. ex Nees	K86	Hypertension, uncomplicated	Leaves
SR_EB_019	Riau Islands	Karimun Island	Akit Tribe	Colocasia esculenta (L.) Schott	K86	Hypertension, uncomplicated	Whole plant
SR_EB_019	Riau Islands	Karimun Island	Akit Tribe	Areca catechu L.	X14	Vaginal discharge	Fruit
SR_EB_019	Riau Islands	Karimun Island	Akit Tribe	Aloe vera (L.) Burm.f.	D19	Teeth/gum symptom/complaint	Leaves
SR_EB_019	Riau Islands	Karimun Island	Akit Tribe	Elephantopus scaber L.	A29	General symptom/complaint other	Leaves
SR_EB_019	Riau Islands	Karimun Island	Akit Tribe	Gynura procumbens (Lour.) Merr.	T90	Diabetes mellitus	Leaves
SR_EB_019	Riau Islands	Karimun Island	Akit Tribe	Carica papaya L.	A73	Malaria	Leaves
SR_EB_019	Riau Islands	Karimun Island	Akit Tribe	Kalanchoe blossfeldiana Poelln.	A03	Fever	Leaves
SR_EB_019	Riau Islands	Karimun Island	Akit Tribe	Phyllanthus urinaria L.	U95	Urinary calculus	Leaves
SR_EB_019	Riau Islands	Karimun Island	Akit Tribe	Jatropha curcas L.	D83	Mouth/tongue/lip disease	Stem
SR_EB_019	Riau Islands	Karimun Island	Akit Tribe	Jatropha multifida L.	S18	Open wound/cut	Stem and leaves
SR_EB_019	Riau Islands	Karimun Island	Akit Tribe	Mimosa pudica L.	R96	Asthma	Root
SR_EB_019	Riau Islands	Karimun Island	Akit Tribe	Tamarindus indica L.	D12	Constipation	Fruit
SR_EB_019	Riau Islands	Karimun Island	Akit Tribe	Persea americana Mill.	T93	Lipid metabolism disorder	Fruit
SR_EB_019	Riau Islands	Karimun Island	Akit Tribe	Lawsonia inermis L.	S99	Skin disease, other	Leaves
SR_EB_019	Riau Islands	Karimun Island	Akit Tribe	Hibiscus rosa-sinensis L.	A03	Fever	Leaves
SR_EB_019	Riau Islands	Karimun Island	Akit Tribe	Urena lobata L.	A03	Fever	Leaves
SR_EB_019	Riau Islands	Karimun Island	Akit Tribe	Ficus ampelas Burm.f.	S18	Open wound/cut	Stem
SR_EB_019	Riau Islands	Karimun Island	Akit Tribe	Artocarpus altilis (Parkinson) Fosberg	T93	Lipid metabolism disorder	Fruit
SR_EB_019	Riau Islands	Karimun Island	Akit Tribe	Syzygium myrtifolium Walp.	S99	Skin disease, other	Fruit
SR_EB_019	Riau Islands	Karimun Island	Akit Tribe	Rhodomyrtus tomentosa (Aiton) Hassk.	S18	Open wound/cut	Leaves
SR_EB_019	Riau Islands	Karimun Island	Akit Tribe	Psidium guajava L.	D11	Diarrhea	Leaves
SR_EB_019	Riau Islands	Karimun Island	Akit Tribe	Averrhoa carambola L.	A29	General symptom/complaint other	Fruit
SR_EB_019	Riau Islands	Karimun Island	Akit Tribe	Averrhoa bilimbi L.	A29	General symptom/complaint other	Fruit
SR_EB_019	Riau Islands	Karimun Island	Akit Tribe	Pandanus amaryllifolius Roxb. ex Lindl.	A01	General pain	Leaves
SR_EB_019	Riau Islands	Karimun Island	Akit Tribe	Piper ornatum N.E.Br.	D13	Jaundice	Leaves
SR_EB_019	Riau Islands	Karimun Island	Akit Tribe	Piper betle L.	F05	Visual disturbance, other	Leaves
SR_EB_019	Riau Islands	Karimun Island	Akit Tribe	Imperata cylindrica (L.) P.Beauv.	R21	Throat symptom/complaint	Roots
SR_EB_019	Riau Islands	Karimun Island	Akit Tribe	Morinda citrifolia L.	D13	Jaundice (See Note 1)	Fruit
SR_EB_019	Riau Islands	Karimun Island	Akit Tribe	Uncaria gambir (W.Hunter) Roxb.	D83	Mouth/tongue/lip disease	Leaves
SR_EB_019	Riau Islands	Karimun Island	Akit Tribe	Paederia foetida L.	X14	Vaginal discharge	Leaves
SR_EB_019	Riau Islands	Karimun Island	Akit Tribe	Citrus aurantiifolia (Christm.) Swingle	R05	Cough	Fruit
SR_EB_019	Riau Islands	Karimun Island	Akit Tribe	Eurycoma longifolia Jack	A04	Weakness/tiredness general	Roots
SR_EB_019	Riau Islands	Karimun Island	Akit Tribe	Orthosiphon aristatus (Blume) Miq.	U95	Urinary calculus	Leaves
SR_EB_019	Riau Islands	Karimun Island	Akit Tribe	Aquilaria malaccensis Lam.	A29	General symptom/complaint other	Flakes
SR_EB_019	Riau Islands	Karimun Island	Akit Tribe	Curcuma zanthorrhiza Roxb.	A01	General pain	Rhizome
SR_EB_019	Riau Islands	Karimun Island	Akit Tribe	Curcuma mangga Valeton & Zijp	D01	Abdominal pain/cramps general	Rhizome
SR_EB_019	Riau Islands	Karimun Island	Akit Tribe	Zingiber officinale Roscoe	A08	Swelling/edema	Rhizome
SR_EB_019	Riau Islands	Karimun Island	Akit Tribe	Curcuma longa L.	X02	Dysmenorrhea	Rhizome
SR_EB_019	Riau Islands	Karimun Island	Akit Tribe	Kaempferia galanga L.	R74	Upper respiratory infection (URI) acute	Rhizome
SR_EB_020	East Java	Java	Javanese	Anredera cordifolia (Ten.) Steenis	K88	Hypotension/low blood pressure	Leaf
SR_EB_020	East Java	Java	Javanese	Aloe vera (L.) Burm.f.	S23	Hair loss/baldness	Leaf
SR_EB_020	East Java	Java	Javanese	Citrus hystrix DC.	R05	Cough	Fruit, Leaf
SR_EB_020	East Java	Java	Javanese	Cymbopogon nardus (L.) Rendle	R99	Respiratory disease other	Stem
SR_EB_020	East Java	Java	Javanese	Clitoria ternatea L.	T90	Diabetes mellitus	Flower
SR_EB_020	East Java	Java	Javanese	Curcuma zanthorrhiza Roxb.	A29	General symptom/complaint other	Rhizome
SR_EB_020	East Java	Java	Javanese	Jatropha multifida L.	S18	Open wound/cut	Leaf
SR_EB_020	East Java	Java	Javanese	Kaempferia galanga L.	A03	Fever	Rhizome
SR_EB_020	East Java	Java	Javanese	Morinda citrifolia L.	A29	General symptom/complaint other	Leaf, Fruit
SR_EB_020	East Java	Java	Javanese	Moringa oleifera Lam.	T90	Diabetes mellitus	Leaf
SR_EB_020	East Java	Java	Javanese	Piper betle L.	R06	Epistaxis	Leaf
SR_EB_020	East Java	Java	Javanese	Pluchea indica (L.) Less.	D07	Dyspepsia/indigestion	Leaf
SR_EB_020	East Java	Java	Javanese	Rosa × hybrida E.H.L.Krause	S99	Skin disease, other	Flower
SR_EB_020	East Java	Java	Javanese	Terminalia catappa L.	T90	Diabetes mellitus	Leaf
SR_EB_020	East Java	Java	Javanese	Tamarindus indica L.	X02	Dysmenorrhea	Fruit
SR_EB_020	East Java	Java	Javanese	Zingiber officinale Roscoe	R80	Influenza	Rhizome
SR_EB_020	East Java	Java	Javanese	Zingiber zerumbet (L.) Roscoe ex Sm.	A03	Fever	Rhizome
SR_EB_023	Bali	Bali	Balinese	Aleurites moluccana (L.) Willd.	A79	Malignancy NOS	Seed
SR_EB_023	Bali	Bali	Balinese	Allium cepa L.	Y04	Genital symptom/complaint male (See Note 2)	Tuber (bulb)
SR_EB_023	Bali	Bali	Balinese	Allium sativum L.	S02	Pruritus	Tuber (bulb)
SR_EB_023	Bali	Bali	Balinese	Alpinia galanga (L.) Willd.	R96	Asthma	Rhizome
SR_EB_023	Bali	Bali	Balinese	Anthurium crystallinum Linden & André	T90	Diabetes mellitus	Tuber
SR_EB_023	Bali	Bali	Balinese	Arcangelisia flava (L.) Merr.	D72	Viral hepatitis	Root and stem
SR_EB_023	Bali	Bali	Balinese	Areca catechu L.	S18	Open wound/cut	Fruits
SR_EB_023	Bali	Bali	Balinese	Averrhoa bilimbi L.	T90	Diabetes mellitus	Fruits
SR_EB_023	Bali	Bali	Balinese	Averrhoa carambola L.	A79	Malignancy NOS	Leaves
SR_EB_023	Bali	Bali	Balinese	Blumea balsamifera (L.) DC.	D97	Liver disease, other	Leaves
SR_EB_023	Bali	Bali	Balinese	Kalanchoe pinnata (Lam.) Pers.	T90	Diabetes mellitus	Leaves
SR_EB_023	Bali	Bali	Balinese	Cajanus cajan (L.) Millsp.	D14	Hematemesis/vomiting blood	Leaves
SR_EB_023	Bali	Bali	Balinese	Calotropis gigantea (L.) Dryand.	P99	Psychological disorder, other	Seed
SR_EB_023	Bali	Bali	Balinese	Cananga odorata (Lam.) Hook.f. & Thomson	X76	Malignant neoplasm breast female	Flower
SR_EB_023	Bali	Bali	Balinese	Casuarina junghuhniana Miq.	P99	Psychological disorder, other	Leaves
SR_EB_023	Bali	Bali	Balinese	Centella asiatica (L.) Urb.	U99	Urinary disease other	Leaves
SR_EB_023	Bali	Bali	Balinese	Citrus aurantiifolia (Christm.) Swingle	U95	Urinary calculus	Fruits
SR_EB_023	Bali	Bali	Balinese	Citrus medica L.	K90	Stroke/cerebrovascular accident	Fruits
SR_EB_023	Bali	Bali	Balinese	Cocos nucifera L.	R96	Asthma	Fruits
SR_EB_023	Bali	Bali	Balinese	Cryptocarya massoy (Oken) Kosterm.	L76	Fracture, other	Stem and leaves
SR_EB_023	Bali	Bali	Balinese	Curcuma aeruginosa Roxb.	K90	Stroke/cerebrovascular accident	Rhizome
SR_EB_023	Bali	Bali	Balinese	Curcuma longa L.	K90	Stroke/cerebrovascular accident	Rhizome
SR_EB_023	Bali	Bali	Balinese	Curcuma purpurascens Blume	D97	Liver disease, other	Rhizome
SR_EB_023	Bali	Bali	Balinese	Curcuma viridiflora Roxb.	Y04	Genital symptom/complaint male	Rhizome
SR_EB_023	Bali	Bali	Balinese	Curcuma zedoaria (Christm.) Roscoe	K90	Stroke/cerebrovascular accident	Rhizome
SR_EB_023	Bali	Bali	Balinese	Cymbopogon citratus (DC.) Stapf	T90	Diabetes mellitus	Stem
SR_EB_023	Bali	Bali	Balinese	Pyrrosia piloselloides (L.) M.G.Price	S70	Herpes zoster	Leaves
SR_EB_023	Bali	Bali	Balinese	Erythrina variegata L.	K90	Stroke/cerebrovascular accident	Leaves
SR_EB_023	Bali	Bali	Balinese	Euphorbia thymifolia L.	X14	Vaginal discharge	Leaves
SR_EB_023	Bali	Bali	Balinese	Ficus benjamina L.	S02	Pruritus (See Note 3)	Leaves
SR_EB_023	Bali	Bali	Balinese	Garcinia mangostana L.	K96	Hemorrhoids	Rind
SR_EB_023	Bali	Bali	Balinese	Imperata cylindrica (L.) P.Beauv.	Y04	Genital symptom/complaint male	Leaves
SR_EB_023	Bali	Bali	Balinese	Jatropha gossypiifolia L.	D97	Liver disease, other	Leaves
SR_EB_023	Bali	Bali	Balinese	Kaempferia galanga L.	D14	Hematemesis/vomiting blood	Rhizome
SR_EB_023	Bali	Bali	Balinese	Kleinhovia hospita L.	P99	Psychological disorder, other	Leaves
SR_EB_023	Bali	Bali	Balinese	Knema cinerea (Poir.) Warb.	K90	Stroke/cerebrovascular accident	Stem bark
SR_EB_023	Bali	Bali	Balinese	Magnolia champaca (L.) Baill. ex Pierre	X76	Malignant neoplasm breast female	Flower
SR_EB_023	Bali	Bali	Balinese	Magnolia × alba (DC.) Figlar	X76	Malignant neoplasm breast female	Flower
SR_EB_023	Bali	Bali	Balinese	Momordica balsamina L.	P99	Psychological disorder, other	Leaves
SR_EB_023	Bali	Bali	Balinese	Moringa oleifera Lam.	P99	Psychological disorder, other	Leaves
SR_EB_023	Bali	Bali	Balinese	Murraya paniculata (L.) Jack	Y07	Impotence NOS	Leaves
SR_EB_023	Bali	Bali	Balinese	Myristica fragrans Houtt.	N29	Neurological symptom/complaint other	Fruits
SR_EB_023	Bali	Bali	Balinese	Nymphaea alba L.	P99	Psychological disorder, other	Flower
SR_EB_023	Bali	Bali	Balinese	Ocimum tenuiflorum L.	A29	General symptom/complaint other (See Note 4)	Leaves
SR_EB_023	Bali	Bali	Balinese	Oryza sativa L.	P99	Psychological disorder, other	Seed
SR_EB_023	Bali	Bali	Balinese	Pandanus amaryllifolius Roxb. ex Lindl.	D97	Liver disease, other	Leaves
SR_EB_023	Bali	Bali	Balinese	Piper betle L.	P06	Sleep disturbance	Leaves
SR_EB_023	Bali	Bali	Balinese	Coleus amboinicus Lour.	A03	Fever	Leaves
SR_EB_023	Bali	Bali	Balinese	Plumeria rubra L.	R96	Asthma	Flower
SR_EB_023	Bali	Bali	Balinese	Punica granatum L.	D97	Liver disease, other	Leaves
SR_EB_023	Bali	Bali	Balinese	Rosa chinensis Jacq.	P99	Psychological disorder, other	Flower
SR_EB_023	Bali	Bali	Balinese	Saccharum spontaneum L.	T90	Diabetes mellitus	Root
SR_EB_023	Bali	Bali	Balinese	Bombax ceiba L.	K90	Stroke/cerebrovascular accident	Stem bark
SR_EB_023	Bali	Bali	Balinese	Santalum album L.	P99	Psychological disorder, other	Fruits
SR_EB_023	Bali	Bali	Balinese	Breynia androgyna (L.) Chakrab. & N.P.Balakr.	A79	Malignancy NOS	Leaves
SR_EB_023	Bali	Bali	Balinese	Sterculia foetida L.	K90	Stroke/cerebrovascular accident	Stem bark
SR_EB_023	Bali	Bali	Balinese	Strobilanthes crispa (L.) Blume	U95	Urinary calculus	Leaves
SR_EB_023	Bali	Bali	Balinese	Syzygium polyanthum (Wight) Walp.	R96	Asthma	Leaves
SR_EB_023	Bali	Bali	Balinese	Talinum paniculatum (Jacq.) Gaertn.	K90	Stroke/cerebrovascular accident	Tubers
SR_EB_023	Bali	Bali	Balinese	Tagetes erecta L.	A79	Malignancy NOS	Flower
SR_EB_023	Bali	Bali	Balinese	Triphasia trifolia (Burm.f.) P.Wilson	A79	Malignancy NOS	Fruits
SR_EB_023	Bali	Bali	Balinese	Vitex trifolia L.	Y07	Impotence NOS	Root, stem, leaves, fruits, flower
SR_EB_023	Bali	Bali	Balinese	Zingiber montanum (J.Koenig) Link ex A.Dietr.	N01	Headache	Rhizome
SR_EB_023	Bali	Bali	Balinese	Zingiber officinale Roscoe	D14	Hematemesis/vomiting blood	Rhizome
SR_EB_023	Bali	Bali	Balinese	Zingiber montanum (J.Koenig) Link ex A.Dietr.	A79	Malignancy NOS	Rhizome
SR_EB_021	Aceh	Sumatra	Aceh, Aneuk Jamee, Kluet	Aleurites moluccana (L.) Willd.	D70	Gastrointestinal infection	Bark
SR_EB_021	Aceh	Sumatra	Aceh, Aneuk Jamee, Kluet	Anacardium occidentale L.	D19	Teeth/gum symptom/complaint	Leave
SR_EB_021	Aceh	Sumatra	Aceh, Aneuk Jamee, Kluet	Annona muricata L.	L20	Joint symptom/complaint	Leave, Fruit
SR_EB_021	Aceh	Sumatra	Aceh, Aneuk Jamee, Kluet	Archidendron jiringa (Jack) I.C.Nielsen	D19	Teeth/gum symptom/complaint	Leave
SR_EB_021	Aceh	Sumatra	Aceh, Aneuk Jamee, Kluet	Artocarpus altilis (Parkinson) Fosberg	A03	Fever	Leave
SR_EB_021	Aceh	Sumatra	Aceh, Aneuk Jamee, Kluet	Averrhoa bilimbi L.	A03	Fever	Leave, Fruit
SR_EB_021	Aceh	Sumatra	Aceh, Aneuk Jamee, Kluet	Dillenia indica L.	R05	Cough	Fruit
SR_EB_021	Aceh	Sumatra	Aceh, Aneuk Jamee, Kluet	Flacourtia rukam Zoll. & Moritzi	D11	Diarrhea	Fruit
SR_EB_021	Aceh	Sumatra	Aceh, Aneuk Jamee, Kluet	Leea rubra Blume	S18	Open wound/cut	Leave, Fruit
SR_EB_021	Aceh	Sumatra	Aceh, Aneuk Jamee, Kluet	Litsea cubeba (Lour.) Pers.	A08	Swelling/edema	Root, Leave, Fruit
SR_EB_021	Aceh	Sumatra	Aceh, Aneuk Jamee, Kluet	Mallotus philippensis (Lam.) Müll.Arg.	D11	Diarrhea	Leave, Fruit
SR_EB_021	Aceh	Sumatra	Aceh, Aneuk Jamee, Kluet	Garcinia mangostana L.	D11	Diarrhea	Bark, Fruit
SR_EB_021	Aceh	Sumatra	Aceh, Aneuk Jamee, Kluet	Garcinia xanthochymus Hook.f. ex T.Anderson	A03	Fever	Fruit
SR_EB_021	Aceh	Sumatra	Aceh, Aneuk Jamee, Kluet	Passiflora foetida L.	D21	Worms/other parasites	Fruit
SR_EB_021	Aceh	Sumatra	Aceh, Aneuk Jamee, Kluet	Physalis minima L.	S10	Boil/carbuncle/cellulitis	Leaves, Fruit
SR_EB_021	Aceh	Sumatra	Aceh, Aneuk Jamee, Kluet	Psidium guajava L.	R05	Cough	Leave, Fruit
SR_EB_022	East Java	Java	Javanese	Andrographis paniculata (Burm.f.) Wall. ex Nees	R80	Influenza	Leaf
SR_EB_022	East Java	Java	Javanese	Strobilanthes crispa (L.) Blume	U99	Urinary disease other	Leaf, flower, stem
SR_EB_022	East Java	Java	Javanese	Graptophyllum pictum (L.) Griff.	A29	General symptom/complaint other	Leaf
SR_EB_022	East Java	Java	Javanese	Ruellia tuberosa L.	T90	Diabetes mellitus	All part
SR_EB_022	East Java	Java	Javanese	Annona muricata L.	B70	Lymphadenitis acute	Leaf
SR_EB_022	East Java	Java	Javanese	Annona squamosa L.	A79	Malignancy NOS	Leaf
SR_EB_022	East Java	Java	Javanese	Cuminum cyminum L.	D07	Dyspepsia/indigestion	Leaf
SR_EB_022	East Java	Java	Javanese	Acorus calamus L.	A29	General symptom/complaint other	Leaf
SR_EB_022	East Java	Java	Javanese	Typhonium flagelliforme (Lodd.) Blume	R84	Malignant neoplasm bronchus/lung	Leaf, rhizome
SR_EB_022	East Java	Java	Javanese	Aloe vera (L.) Burm.f.	S23	Hair loss/baldness	Leaf
SR_EB_022	East Java	Java	Javanese	Smallanthus sonchifolius (Poepp. & Endl.) H.Rob.	T90	Diabetes mellitus	Leaf
SR_EB_022	East Java	Java	Javanese	Elephantopus scaber L.	U88	Glomerulonephritis/nephrosis	Leaf
SR_EB_022	East Java	Java	Javanese	Pluchea indica (L.) Less.	A09	Sweating problem	Leaf
SR_EB_022	East Java	Java	Javanese	Anredera cordifolia (Ten.) Steenis	S18	Open wound/cut	Leaf
SR_EB_022	East Java	Java	Javanese	Hippobroma longiflora (L.) G.Don	F29	Eye symptom/complaint other	Leaf
SR_EB_022	East Java	Java	Javanese	Carica papaya L.	K88	Hypotension/low blood pressure	Flower, leaf
SR_EB_022	East Java	Java	Javanese	Kalanchoe pinnata (Lam.) Pers.	W15	Infertility female (See Note 5)	Leaf
SR_EB_022	East Java	Java	Javanese	Codiaeum variegatum (L.) Rumph. ex A.Juss.	A98	Health maintenance/prevention	Leaf
SR_EB_022	East Java	Java	Javanese	Erythrina subumbrans (Hassk.) Merr.	A03	Fever	Leaf
SR_EB_022	East Java	Java	Javanese	Biancaea sappan (L.) Tod.	A01	General pain	Bark
SR_EB_022	East Java	Java	Javanese	Tamarindus indica L.	A29	General symptom/complaint other	Fruit
SR_EB_022	East Java	Java	Javanese	Basilicum polystachyon (L.) Moench	A03	Fever	Leaf
SR_EB_022	East Java	Java	Javanese	Persea americana Mill.	T92	Gout	Leaf
SR_EB_022	East Java	Java	Javanese	Cordyline fruticosa (L.) A.Chev.	A98	Health maintenance/prevention	Leaf
SR_EB_022	East Java	Java	Javanese	Medinilla speciosa (Reinw. ex Blume) Blume	W96	Complications of puerperium (Lactation)	Fruit
SR_EB_022	East Java	Java	Javanese	Melastoma candidum D.Don	A01	General pain	Flower, leaf
SR_EB_022	East Java	Java	Javanese	Melia azedarach L.	L18	Muscle pain	Leaf
SR_EB_022	East Java	Java	Javanese	Ficus elastica Roxb. ex Hornem.	K90	Stroke/cerebrovascular accident	Leaf
SR_EB_022	East Java	Java	Javanese	Moringa oleifera Lam.	T93	Lipid metabolism disorder	Leaf
SR_EB_022	East Java	Java	Javanese	Muntingia calabura L.	T92	Gout	Leaf
SR_EB_022	East Java	Java	Javanese	Syzygium polyanthum (Wight) Walp.	T93	Lipid metabolism disorder	Leaf
SR_EB_022	East Java	Java	Javanese	Psidium guajava L.	D11	Diarrhea	Leaf, fruit
SR_EB_022	East Java	Java	Javanese	Syzygium aromaticum (L.) Merr. & L.M.Perry	D07	Dyspepsia/indigestion	All part
SR_EB_022	East Java	Java	Javanese	Pandanus amaryllifolius Roxb. ex Lindl.	D01	Abdominal pain/cramps general	Leaf
SR_EB_022	East Java	Java	Javanese	Piper betle L.	R06	Epistaxis	Leaf
SR_EB_022	East Java	Java	Javanese	Piper ornatum N.E.Br.	S18	Open wound/cut	Leaf
SR_EB_022	East Java	Java	Javanese	Piper retrofractum Vahl	A03	Fever	Fruit
SR_EB_022	East Java	Java	Javanese	Cymbopogon citratus (DC.) Stapf	A98	Health maintenance/prevention	Rhizome
SR_EB_022	East Java	Java	Javanese	Cymbopogon nardus (L.) Rendle	A29	General symptom/complaint other	Rhizome
SR_EB_022	East Java	Java	Javanese	Saccharum officinarum L.	A01	General pain	Stem
SR_EB_022	East Java	Java	Javanese	Macadamia hildebrandii Steenis	F99	Eye disease, other	Leaf
SR_EB_022	East Java	Java	Javanese	Prunus domestica L.	D12	Constipation	Fruit
SR_EB_022	East Java	Java	Javanese	Morinda citrifolia L.	R05	Cough	Fruit
SR_EB_022	East Java	Java	Javanese	Citrus aurantiifolia (Christm.) Swingle	A29	General symptom/complaint other	Fruit
SR_EB_022	East Java	Java	Javanese	Citrus × limon (L.) Osbeck	D86	Peptic ulcer	Fruit
SR_EB_022	East Java	Java	Javanese	Manilkara zapota (L.) P.Royen	A29	General symptom/complaint other	Fruit
SR_EB_022	East Java	Java	Javanese	Solanum torvum Sw.	A98	Health maintenance/prevention	Fruit
SR_EB_022	East Java	Java	Javanese	Alpinia galanga (L.) Willd.	S99	Skin disease, other	Rhizome
SR_EB_022	East Java	Java	Javanese	Zingiber officinale Roscoe	A29	General symptom/complaint other	Rhizome
SR_EB_022	East Java	Java	Javanese	Kaempferia galanga L.	P06	Sleep disturbance	Rhizome
SR_EB_022	East Java	Java	Javanese	Curcuma longa L.	D01	Abdominal pain/cramps general	Rhizome
SR_EB_022	East Java	Java	Javanese	Zingiber officinale Roscoe	A29	General symptom/complaint other	Rhizome
SR_EB_022	East Java	Java	Javanese	Zingiber montanum (J.Koenig) Link ex A.Dietr.	T92	Gout	Rhizome
SR_EB_022	East Java	Java	Javanese	Boesenbergia rotunda (L.) Mansf.	A29	General symptom/complaint other	Rhizome
SR_EB_022	East Java	Java	Javanese	Amomum compactum Sol. ex Maton	A29	General symptom/complaint other	Rhizome
SR_EB_022	East Java	Java	Javanese	Curcuma zanthorrhiza Roxb.	A29	General symptom/complaint other	Rhizome
SR_EB_022	East Java	Java	Javanese	Curcuma aeruginosa Roxb.	A29	General symptom/complaint other	Rhizome
SR_EB_022	East Java	Java	Javanese	Curcuma zedoaria (Christm.) Roscoe	A03	Fever	Rhizome
SR_EB_022	East Java	Java	Javanese	Zingiber zerumbet (L.) Roscoe ex Sm.	A29	General symptom/complaint other	Rhizome
SR_EB_030	South Kalimantan	Kalimantan (Borneo)	Banjar, Javanese	Areca catechu L.	A04	Weakness/tiredness general	Root
SR_EB_030	South Kalimantan	Kalimantan (Borneo)	Banjar, Javanese	Imperata cylindrica (L.) P.Beauv.	L01	Neck symptom/complaint	Root
SR_EB_030	South Kalimantan	Kalimantan (Borneo)	Banjar, Javanese	Persea americana Mill.	K86	Hypertension, uncomplicated	Leaf
SR_EB_030	South Kalimantan	Kalimantan (Borneo)	Banjar, Javanese	Cordyline fruticosa (L.) A.Chev.	D70	Gastrointestinal infection	Root
SR_EB_030	South Kalimantan	Kalimantan (Borneo)	Banjar, Javanese	Decalobanthus peltatus (L.) A.R.Simões & Staples	R80	Influenza	Leaf; Stem
SR_EB_030	South Kalimantan	Kalimantan (Borneo)	Banjar, Javanese	Anredera cordifolia (Ten.) Steenis	S99	Skin disease, other	Leaf
SR_EB_030	South Kalimantan	Kalimantan (Borneo)	Banjar, Javanese	Muntingia calabura L.	T90	Diabetes mellitus	Leaf
SR_EB_030	South Kalimantan	Kalimantan (Borneo)	Banjar, Javanese	Physalis angulata L.	A29	General symptom/complaint other	Whole plant
SR_EB_030	South Kalimantan	Kalimantan (Borneo)	Banjar, Javanese	Erythrina subumbrans (Hassk.) Merr.	A03	Fever	Leaf
SR_EB_030	South Kalimantan	Kalimantan (Borneo)	Banjar, Javanese	Durio zibethinus L.	A03	Fever	Bark
SR_EB_030	South Kalimantan	Kalimantan (Borneo)	Banjar, Javanese	Justicia gendarussa Burm.f.	N01	Headache	Leaf
SR_EB_030	South Kalimantan	Kalimantan (Borneo)	Banjar, Javanese	Phyllanthus niruri L.	L01	Neck symptom/complaint	Whole plant
SR_EB_030	South Kalimantan	Kalimantan (Borneo)	Banjar, Javanese	Zingiber officinale Roscoe	R05	Cough	Rhizome
SR_EB_030	South Kalimantan	Kalimantan (Borneo)	Banjar, Javanese	Psidium guajava L.	D11	Diarrhea	Leaf shoot
SR_EB_030	South Kalimantan	Kalimantan (Borneo)	Banjar, Javanese	Anacardium occidentale L.	D11	Diarrhea	Leaf
SR_EB_030	South Kalimantan	Kalimantan (Borneo)	Banjar, Javanese	Jatropha curcas L.	D19	Teeth/gum symptom/complaint	Sap
SR_EB_030	South Kalimantan	Kalimantan (Borneo)	Banjar, Javanese	Citrus aurantiifolia (Christm.) Swingle	R05	Cough	Fruit
SR_EB_030	South Kalimantan	Kalimantan (Borneo)	Banjar, Javanese	Kyllinga brevifolia Rottb.	D11	Diarrhea	Whole plant
SR_EB_030	South Kalimantan	Kalimantan (Borneo)	Banjar, Javanese	Gardenia jasminoides J.Ellis	A03	Fever	Leaf
SR_EB_030	South Kalimantan	Kalimantan (Borneo)	Banjar, Javanese	Plumeria rubra L.	D19	Teeth/gum symptom/complaint	Sap
SR_EB_030	South Kalimantan	Kalimantan (Borneo)	Banjar, Javanese	Melastoma malabathricum L.	S18	Open wound/cut	Leaf and flower
SR_EB_030	South Kalimantan	Kalimantan (Borneo)	Banjar, Javanese	Carica papaya L.	D12	Constipation (Laxative)	Fruit
SR_EB_030	South Kalimantan	Kalimantan (Borneo)	Banjar, Javanese	Typhonium flagelliforme (Lodd.) Blume	T90	Diabetes mellitus	Tuber
SR_EB_030	South Kalimantan	Kalimantan (Borneo)	Banjar, Javanese	Cocos nucifera L.	A12	Allergy/allergic reaction NOS	Water
SR_EB_030	South Kalimantan	Kalimantan (Borneo)	Banjar, Javanese	Moringa oleifera Lam.	T93	Lipid metabolism disorder	Leaf
SR_EB_030	South Kalimantan	Kalimantan (Borneo)	Banjar, Javanese	Ocimum basilicum L.	A09	Sweating problem	Leaf
SR_EB_030	South Kalimantan	Kalimantan (Borneo)	Banjar, Javanese	Hibiscus L.	A03	Fever	Leaf
SR_EB_030	South Kalimantan	Kalimantan (Borneo)	Banjar, Javanese	Kaempferia galanga L.	R05	Cough	Rhizome
SR_EB_030	South Kalimantan	Kalimantan (Borneo)	Banjar, Javanese	Chromolaena odorata (L.) R.M.King & H.Rob.	S99	Skin disease, other	Leaf
SR_EB_030	South Kalimantan	Kalimantan (Borneo)	Banjar, Javanese	Orthosiphon aristatus (Blume) Miq.	L01	Neck symptom/complaint	Root
SR_EB_030	South Kalimantan	Kalimantan (Borneo)	Banjar, Javanese	Curcuma zedoaria (Christm.) Roscoe	T03	Loss of appetite	Rhizome
SR_EB_030	South Kalimantan	Kalimantan (Borneo)	Banjar, Javanese	Aloe vera (L.) Burm.f.	D07	Dyspepsia/indigestion	Stem
SR_EB_030	South Kalimantan	Kalimantan (Borneo)	Banjar, Javanese	Hibiscus rosa-sinensis L.	K86	Hypertension, uncomplicated	Fruit
SR_EB_030	South Kalimantan	Kalimantan (Borneo)	Banjar, Javanese	Morinda citrifolia L.	K86	Hypertension, uncomplicated	Fruit
SR_EB_030	South Kalimantan	Kalimantan (Borneo)	Banjar, Javanese	Morus alba L.	S99	Skin disease, other	Leaf
SR_EB_030	South Kalimantan	Kalimantan (Borneo)	Banjar, Javanese	Ananas comosus (L.) Merr.	K86	Hypertension, uncomplicated	Fruit
SR_EB_030	South Kalimantan	Kalimantan (Borneo)	Banjar, Javanese	Hellenia speciosa (J.Koenig) S.R.Dutta	K96	Hemorrhoids	Rhizome
SR_EB_030	South Kalimantan	Kalimantan (Borneo)	Banjar, Javanese	Tinospora crispa (L.) Miers	A29	General symptom/complaint other	Stem
SR_EB_030	South Kalimantan	Kalimantan (Borneo)	Banjar, Javanese	Passiflora foetida L.	K86	Hypertension, uncomplicated	Leaf
SR_EB_030	South Kalimantan	Kalimantan (Borneo)	Banjar, Javanese	Piper nigrum L.	D11	Diarrhea	Fruit and seed
SR_EB_030	South Kalimantan	Kalimantan (Borneo)	Banjar, Javanese	Salacca zalacca (Gaertn.) Voss	A11	Chest pain NOS	Sap
SR_EB_030	South Kalimantan	Kalimantan (Borneo)	Banjar, Javanese	Cymbopogon citratus (DC.) Stapf	L01	Neck symptom/complaint	Stem
SR_EB_030	South Kalimantan	Kalimantan (Borneo)	Banjar, Javanese	Piper betle L.	X14	Vaginal discharge	Leaf
SR_EB_030	South Kalimantan	Kalimantan (Borneo)	Banjar, Javanese	Peperomia pellucida (L.) Kunth	T92	Gout	Whole plant
SR_EB_030	South Kalimantan	Kalimantan (Borneo)	Banjar, Javanese	Annona muricata L.	A11	Chest pain NOS	Leaf
SR_EB_030	South Kalimantan	Kalimantan (Borneo)	Banjar, Javanese	Elephantopus scaber L.	T92	Gout	Whole plant
SR_EB_030	South Kalimantan	Kalimantan (Borneo)	Banjar, Javanese	Saccharum officinarum L.	T90	Diabetes mellitus	Stem
SR_EB_030	South Kalimantan	Kalimantan (Borneo)	Banjar, Javanese	Curcuma zanthorrhiza Roxb.	T03	Loss of appetite	Rhizome
SR_EB_030	South Kalimantan	Kalimantan (Borneo)	Banjar, Javanese	Kalanchoe pinnata (Lam.) Pers.	A03	Fever	Leaf
SR_EB_028	West Nusa Tenggara	Lombok	Sasak	Alocasia macrorrhizos (L.) G.Don	L20	Joint symptom/complaint	Leaf midrib
SR_EB_028	West Nusa Tenggara	Lombok	Sasak	Pachyrhizus erosus (L.) Urb.	D86	Peptic ulcer	Tuber
SR_EB_028	West Nusa Tenggara	Lombok	Sasak	Jatropha curcas L.	A03	Fever	Leaf, sap
SR_EB_028	West Nusa Tenggara	Lombok	Sasak	Lannea coromandelica (Houtt.) Merr.	A03	Fever	Leaf
SR_EB_028	West Nusa Tenggara	Lombok	Sasak	Piper betle L.	R02	Shortness of breath/dyspnea	Leaf
SR_EB_028	West Nusa Tenggara	Lombok	Sasak	Chromolaena odorata (L.) R.M.King & H.Rob.	S18	Open wound/cut	Young leaf
SR_EB_028	West Nusa Tenggara	Lombok	Sasak	Morinda citrifolia L.	D21	Worms/other parasites	Fruit
SR_EB_028	West Nusa Tenggara	Lombok	Sasak	Toona sureni (Blume) Merr.	R96	Asthma	Bark
SR_EB_028	West Nusa Tenggara	Lombok	Sasak	Ageratum conyzoides L.	A29	General symptom/complaint other	Young leaf
SR_EB_028	West Nusa Tenggara	Lombok	Sasak	Psidium guajava L.	D01	Abdominal pain/cramps general	Leaf, fruit
SR_EB_028	West Nusa Tenggara	Lombok	Sasak	Syzygium aromaticum (L.) Merr. & L.M.Perry	D01	Abdominal pain/cramps general	Fruit
SR_EB_028	West Nusa Tenggara	Lombok	Sasak	Carica papaya L.	A03	Fever	Leaf
SR_EB_028	West Nusa Tenggara	Lombok	Sasak	Persea americana Mill.	D86	Peptic ulcer	Leaf
SR_EB_028	West Nusa Tenggara	Lombok	Sasak	Curcuma longa L.	W96	Complications of puerperium	Rhizome
SR_EB_028	West Nusa Tenggara	Lombok	Sasak	Alpinia galanga (L.) Willd.	W96	Complications of puerperium	Leaf and rhizome
SR_EB_028	West Nusa Tenggara	Lombok	Sasak	Aleurites moluccana (L.) Willd.	A90	Perinatal morbidity other	Seed
SR_EB_028	West Nusa Tenggara	Lombok	Sasak	Kaempferia galanga L.	A03	Fever	Rhizome
SR_EB_028	West Nusa Tenggara	Lombok	Sasak	Lantana camara L.	S18	Open wound/cut	Leaf
SR_EB_028	West Nusa Tenggara	Lombok	Sasak	Cyperus rotundus L.	X02	Dysmenorrhea	Tuber
SR_EB_028	West Nusa Tenggara	Lombok	Sasak	Spondias pinnata (L.f.) Kurz	A09	Sweating problem	Fruit
SR_EB_029	East Nusa Tenggara	Timor Island	Bunaq	Cassia fistula L.	L76	Fracture, other	Bark
SR_EB_029	East Nusa Tenggara	Timor Island	Bunaq	Vachellia farnesiana (L.) Wight & Arn.	B90	HIV-infection/AIDS	Root
SR_EB_029	East Nusa Tenggara	Timor Island	Bunaq	Flemingia strobilifera (L.) W.T.Aiton	D07	Dyspepsia/indigestion	Root, bark
SR_EB_029	East Nusa Tenggara	Timor Island	Bunaq	Senna siamea (Lam.) H.S.Irwin & Barneby	B90	HIV-infection/AIDS	Root
SR_EB_029	East Nusa Tenggara	Timor Island	Bunaq	Albizia procera (Roxb.) Benth.	B90	HIV-infection/AIDS	Bark
SR_EB_029	East Nusa Tenggara	Timor Island	Bunaq	Pterocarpus indicus Willd.	X14	Vaginal discharge	Bark
SR_EB_029	East Nusa Tenggara	Timor Island	Bunaq	Vigna radiata (L.) R.Wilczek	D88	Appendicitis	Seed
SR_EB_029	East Nusa Tenggara	Timor Island	Bunaq	Arachis hypogaea L.	X76	Malignant neoplasm breast female	Seed
SR_EB_029	East Nusa Tenggara	Timor Island	Bunaq	Euphorbia heterophylla L.	D88	Appendicitis	Root, stem, leaf
SR_EB_029	East Nusa Tenggara	Timor Island	Bunaq	Euphorbia tirucalli L.	K90	Stroke/cerebrovascular accident	Stem
SR_EB_029	East Nusa Tenggara	Timor Island	Bunaq	Breynia androgyna (L.) Chakrab. & N.P.Balakr.	W96	Complications of puerperium (Lactation)	Leaf
SR_EB_029	East Nusa Tenggara	Timor Island	Bunaq	Jatropha gossypiifolia L.	L76	Fracture, other	Bark
SR_EB_029	East Nusa Tenggara	Timor Island	Bunaq	Euphorbia hirta L.	D07	Dyspepsia/indigestion	Stem, root
SR_EB_029	East Nusa Tenggara	Timor Island	Bunaq	Euphorbia thymifolia L.	D88	Appendicitis	Root, stem, leaf
SR_EB_029	East Nusa Tenggara	Timor Island	Bunaq	Imperata cylindrica (L.) P.Beauv.	D07	Dyspepsia/indigestion	Root, leaf
SR_EB_029	East Nusa Tenggara	Timor Island	Bunaq	Bambusa Schreb.	B90	HIV-infection/AIDS	Leaf
SR_EB_029	East Nusa Tenggara	Timor Island	Bunaq	Cymbopogon citratus (DC.) Stapf	D07	Dyspepsia/indigestion	Stem
SR_EB_029	East Nusa Tenggara	Timor Island	Bunaq	Cymbopogon nardus (L.) Rendle	D72	Viral hepatitis	Stem
SR_EB_029	East Nusa Tenggara	Timor Island	Bunaq	Eleusine indica (L.) Gaertn.	U99	Urinary disease other	Root, stem, leaf
SR_EB_029	East Nusa Tenggara	Timor Island	Bunaq	Psidium guajava L.	D11	Diarrhea	Leaf
SR_EB_029	East Nusa Tenggara	Timor Island	Bunaq	Syzygium aqueum (Burm.f.) Alston	K90	Stroke/cerebrovascular accident	Bark
SR_EB_029	East Nusa Tenggara	Timor Island	Bunaq	Eucalyptus urophylla S.T.Blake	K90	Stroke/cerebrovascular accident	Bark
SR_EB_029	East Nusa Tenggara	Timor Island	Bunaq	Syzygium cumini (L.) Skeels	K90	Stroke/cerebrovascular accident	Bark
SR_EB_029	East Nusa Tenggara	Timor Island	Bunaq	Sida rhombifolia L.	W92	Uncomplicated delivery (live birth)	Leaf
SR_EB_029	East Nusa Tenggara	Timor Island	Bunaq	Sterculia foetida L.	Y99	Genital disease male, other	Bark
SR_EB_029	East Nusa Tenggara	Timor Island	Bunaq	Ceiba pentandra (L.) Gaertn.	T91	Vitamin/nutritional deficiency	Bark
SR_EB_029	East Nusa Tenggara	Timor Island	Bunaq	Elephantopus scaber L.	L02	Back symptom/complaint (Low back)	Root
SR_EB_029	East Nusa Tenggara	Timor Island	Bunaq	Pluchea indica (L.) Less.	U99	Urinary disease other	Leaf
SR_EB_029	East Nusa Tenggara	Timor Island	Bunaq	Ageratum conyzoides L.	S18	Open wound/cut	Leaf
SR_EB_029	East Nusa Tenggara	Timor Island	Bunaq	Chromolaena odorata (L.) R.M.King & H.Rob.	T92	Gout	Leaf
SR_EB_029	East Nusa Tenggara	Timor Island	Bunaq	Curcuma longa L.	D07	Dyspepsia/indigestion	Rhizome
SR_EB_029	East Nusa Tenggara	Timor Island	Bunaq	Zingiber officinale Roscoe	K90	Stroke/cerebrovascular accident	Rhizome
SR_EB_029	East Nusa Tenggara	Timor Island	Bunaq	Curcuma zanthorrhiza Roxb.	D07	Dyspepsia/indigestion	Rhizome
SR_EB_029	East Nusa Tenggara	Timor Island	Bunaq	Calotropis gigantea (L.) Dryand.	K90	Stroke/cerebrovascular accident	Stem, leaf
SR_EB_029	East Nusa Tenggara	Timor Island	Bunaq	Plumeria rubra L.	D88	Appendicitis	Bark
SR_EB_029	East Nusa Tenggara	Timor Island	Bunaq	Alstonia scholaris (L.) R.Br.	D11	Diarrhea	Bark
SR_EB_029	East Nusa Tenggara	Timor Island	Bunaq	Orthosiphon aristatus (Blume) Miq.	K86	Hypertension, uncomplicated	Leaf
SR_EB_029	East Nusa Tenggara	Timor Island	Bunaq	Scutellaria galericulata L.	W92	Uncomplicated delivery (live birth)	Root
SR_EB_029	East Nusa Tenggara	Timor Island	Bunaq	Coleus amboinicus Lour.	R96	Asthma	Leaf
SR_EB_029	East Nusa Tenggara	Timor Island	Bunaq	Coffea L.	K90	Stroke/cerebrovascular accident	Stem
SR_EB_029	East Nusa Tenggara	Timor Island	Bunaq	Timonius sericeus (Desf.) K.Schum.	X76	Malignant neoplasm breast female	Leaf
SR_EB_029	East Nusa Tenggara	Timor Island	Bunaq	Morinda citrifolia L.	T92	Gout	Bark
SR_EB_029	East Nusa Tenggara	Timor Island	Bunaq	Annona muricata L.	D11	Diarrhea	Bark
SR_EB_029	East Nusa Tenggara	Timor Island	Bunaq	Annona squamosa L.	D01	Abdominal pain/cramps general	Bark
SR_EB_029	East Nusa Tenggara	Timor Island	Bunaq	Apium graveolens L.	K86	Hypertension, uncomplicated	Leaf
SR_EB_029	East Nusa Tenggara	Timor Island	Bunaq	Centella asiatica (L.) Urb.	K86	Hypertension, uncomplicated	Leaf
SR_EB_029	East Nusa Tenggara	Timor Island	Bunaq	Piper retrofractum Vahl	D72	Viral hepatitis	Leaf
SR_EB_029	East Nusa Tenggara	Timor Island	Bunaq	Piper betle L.	U99	Urinary disease other	Leaf
SR_EB_029	East Nusa Tenggara	Timor Island	Bunaq	Ficus septica Burm.f.	W92	Uncomplicated delivery (live birth)	Leaf
SR_EB_029	East Nusa Tenggara	Timor Island	Bunaq	Ficus benjamina L.	L76	Fracture, other	Bark
SR_EB_029	East Nusa Tenggara	Timor Island	Bunaq	Justicia gendarussa Burm.f.	B90	HIV-infection/AIDS	Root
SR_EB_029	East Nusa Tenggara	Timor Island	Bunaq	Thunbergia grandiflora Roxb.	L76	Fracture, other	Root
SR_EB_029	East Nusa Tenggara	Timor Island	Bunaq	Brucea javanica (L.) Merr.	A73	Malaria	Fruit
SR_EB_029	East Nusa Tenggara	Timor Island	Bunaq	Girardinia diversifolia (Link) Friis	K90	Stroke/cerebrovascular accident	Bark
SR_EB_029	East Nusa Tenggara	Timor Island	Bunaq	Equisetum ramosissimum subsp. debile (Roxb. ex Vaucher) Hauke	T92	Gout	Root, stem, leaf
SR_EB_029	East Nusa Tenggara	Timor Island	Bunaq	Phyllanthus niruri L.	K86	Hypertension, uncomplicated	Leaf
SR_EB_029	East Nusa Tenggara	Timor Island	Bunaq	Melia azedarach L.	B90	HIV-infection/AIDS	Bark
SR_EB_029	East Nusa Tenggara	Timor Island	Bunaq	Cyperus rotundus L.	L02	Back symptom/complaint (Low back)	Root
SR_EB_029	East Nusa Tenggara	Timor Island	Bunaq	Moringa oleifera Lam.	T92	Gout	Leaf
SR_EB_029	East Nusa Tenggara	Timor Island	Bunaq	Punica granatum L.	D11	Diarrhea	Bark, young fruit
SR_EB_029	East Nusa Tenggara	Timor Island	Bunaq	Carica papaya L.	W92	Uncomplicated delivery (Puerperal care)	Leaf
SR_EB_029	East Nusa Tenggara	Timor Island	Bunaq	Areca catechu L.	D01	Abdominal pain/cramps general	Seed
SR_EB_029	East Nusa Tenggara	Timor Island	Bunaq	Allium sativum L.	D88	Appendicitis	Tuber
SR_EB_031	West Java	Java	Local community of Subang District	Abelmoschus manihot (L.) Medik.	A03	Fever	Leaves
SR_EB_031	West Java	Java	Local community of Subang District	Ageratum conyzoides L.	S18	Open wound/cut	Leaves
SR_EB_031	West Java	Java	Local community of Subang District	Areca catechu L.	L02	Back symptom/complaint	Root
SR_EB_031	West Java	Java	Local community of Subang District	Arenga pinnata (Wurmb) Merr.	L02	Back symptom/complaint	Root
SR_EB_031	West Java	Java	Local community of Subang District	Artocarpus altilis (Parkinson) Fosberg	K84	Heart disease, other	Fruit
SR_EB_031	West Java	Java	Local community of Subang District	Artocarpus heterophyllus Lam.	L02	Back symptom/complaint	Leaves
SR_EB_031	West Java	Java	Local community of Subang District	Averrhoa carambola L.	K86	Hypertension, uncomplicated	Fruit
SR_EB_031	West Java	Java	Local community of Subang District	Allium cepa L.	F92	Cataract	Tuber (Bulb)
SR_EB_031	West Java	Java	Local community of Subang District	Capsicum frutescens L.	D12	Constipation	Leaves
SR_EB_031	West Java	Java	Local community of Subang District	Ceiba pentandra (L.) Gaertn.	A03	Fever	Leaves
SR_EB_031	West Java	Java	Local community of Subang District	Centella asiatica (L.) Urb.	R05	Cough	Leaves
SR_EB_031	West Java	Java	Local community of Subang District	Cocos nucifera L.	U95	Urinary calculus	Fruit
SR_EB_031	West Java	Java	Local community of Subang District	Hellenia spicata (Jacq.) S.R.Dutta	T90	Diabetes mellitus	Trunk (Stem)
SR_EB_031	West Java	Java	Local community of Subang District	Dracaena angustifolia (Medik.) Roxb.	K86	Hypertension, uncomplicated	Leaves
SR_EB_031	West Java	Java	Local community of Subang District	Graptophyllum pictum (L.) Griff.	D97	Liver disease, other	Leaves
SR_EB_031	West Java	Java	Local community of Subang District	Hibiscus tiliaceus L.	F01	Eye pain	Trunk (Stem)
SR_EB_031	West Java	Java	Local community of Subang District	Imperata cylindrica (L.) P.Beauv.	A04	Weakness/tiredness general	Root
SR_EB_031	West Java	Java	Local community of Subang District	Leucaena leucocephala (Lam.) de Wit	T90	Diabetes mellitus	Seed
SR_EB_031	West Java	Java	Local community of Subang District	Manihot esculenta Crantz	D11	Diarrhea	Leaves; Tuber
SR_EB_031	West Java	Java	Local community of Subang District	Mimosa pigra L.	T90	Diabetes mellitus	Leaves; Trunk (Stem)
SR_EB_031	West Java	Java	Local community of Subang District	Parkia speciosa Hassk.	D86	Peptic ulcer	Leaves
SR_EB_031	West Java	Java	Local community of Subang District	Persea americana Mill.	L02	Back symptom/complaint	Leaves
SR_EB_031	West Java	Java	Local community of Subang District	Pterocarpus indicus Willd.	D19	Teeth/gum symptom/complaint	Latex
SR_EB_031	West Java	Java	Local community of Subang District	Swietenia macrophylla King	T90	Diabetes mellitus	Seed
SR_EB_031	West Java	Java	Local community of Subang District	Polyscias guilfoylei (W.Bull) L.H.Bailey	U95	Urinary calculus	Leaves
SR_EB_031	West Java	Java	Local community of Subang District	Breynia androgyna (L.) Chakrab. & N.P.Balakr.	W96	Complications of puerperium (Lactation)	Leaves
SR_EB_031	West Java	Java	Local community of Subang District	Solanum nigrum L.	A04	Weakness/tiredness general	Fruit
SR_EB_031	West Java	Java	Local community of Subang District	Solanum torvum Sw.	T90	Diabetes mellitus	Fruit
SR_EB_031	West Java	Java	Local community of Subang District	Syzygium cumini (L.) Skeels	T90	Diabetes mellitus	Bark
SR_EB_031	West Java	Java	Local community of Subang District	Syzygium polyanthum (Wight) Walp.	T90	Diabetes mellitus	Leaves
SR_EB_031	West Java	Java	Local community of Subang District	Tamarindus indica L.	S16	Bruise/contusion	Fruit
SR_EB_031	West Java	Java	Local community of Subang District	Gymnanthemum amygdalinum (Delile) Sch.Bip.	L02	Back symptom/complaint	Leaves
SR_EB_032	West Kalimantan	Kalimantan (Borneo)	Dayak Jangkang	Acorus calamus L.	S19	Injury/poisoning other	Rhizome
SR_EB_032	West Kalimantan	Kalimantan (Borneo)	Dayak Jangkang	Annona muricata L.	T93	Lipid metabolism disorder	Leaves; Seeds
SR_EB_032	West Kalimantan	Kalimantan (Borneo)	Dayak Jangkang	Alstonia scholaris (L.) R.Br.	D11	Diarrhea	Leaves
SR_EB_032	West Kalimantan	Kalimantan (Borneo)	Dayak Jangkang	Homalomena occulta (Loureiro) Schott	S12	Insect/animal bite	Tuber; Leaves
SR_EB_032	West Kalimantan	Kalimantan (Borneo)	Dayak Jangkang	Xanthosoma sagittifolium (L.) Schott	K86	Hypertension, uncomplicated	Tuber
SR_EB_032	West Kalimantan	Kalimantan (Borneo)	Dayak Jangkang	Cocos nucifera L.	S23	Hair loss/baldness (See Note 1)	Fruit
SR_EB_032	West Kalimantan	Kalimantan (Borneo)	Dayak Jangkang	Areca catechu L.	X14	Vaginal discharge	Fruit
SR_EB_032	West Kalimantan	Kalimantan (Borneo)	Dayak Jangkang	Carica papaya L.	A73	Malaria	Leaves
SR_EB_032	West Kalimantan	Kalimantan (Borneo)	Dayak Jangkang	Elephantopus scaber L.	A73	Malaria	Leaves
SR_EB_032	West Kalimantan	Kalimantan (Borneo)	Dayak Jangkang	Ipomoea batatas (L.) Lam.	S14	Burn/scald	Leaves
SR_EB_032	West Kalimantan	Kalimantan (Borneo)	Dayak Jangkang	Cyperus longus L.	S18	Open wound/cut	Leaves
SR_EB_032	West Kalimantan	Kalimantan (Borneo)	Dayak Jangkang	Dillenia suffruticosa (Griff.) Martelli	W96	Complications of puerperium (Lactation)	Leaves
SR_EB_032	West Kalimantan	Kalimantan (Borneo)	Dayak Jangkang	Senna alata (L.) Roxb.	S74	Dermatophytosis	Leaves
SR_EB_032	West Kalimantan	Kalimantan (Borneo)	Dayak Jangkang	Eleutherine bulbosa (Mill.) Urb.	T92	Gout	Tuber
SR_EB_032	West Kalimantan	Kalimantan (Borneo)	Dayak Jangkang	Orthosiphon aristatus (Blume) Miq.	U14	Kidney symptom/complaint	Leaves
SR_EB_032	West Kalimantan	Kalimantan (Borneo)	Dayak Jangkang	Premna cordifolia Roxb.	A09	Sweating problem	Leaves
SR_EB_032	West Kalimantan	Kalimantan (Borneo)	Dayak Jangkang	Vitex pinnata L.	N01	Headache	Leaves
SR_EB_032	West Kalimantan	Kalimantan (Borneo)	Dayak Jangkang	Ocimum basilicum L.	S74	Dermatophytosis	Leaves, flower
SR_EB_032	West Kalimantan	Kalimantan (Borneo)	Dayak Jangkang	Psophocarpus tetragonolobus (L.) DC.	H74	Otitis media, chronic	Fruit
SR_EB_032	West Kalimantan	Kalimantan (Borneo)	Dayak Jangkang	Lansium domesticum Corrêa	N01	Headache	Root, leaves, stem skin, fruit skin, and seeds
SR_EB_032	West Kalimantan	Kalimantan (Borneo)	Dayak Jangkang	Sida rhombifolia L.	L79	Sprain/strain of joint	Leaves
SR_EB_032	West Kalimantan	Kalimantan (Borneo)	Dayak Jangkang	Musa textilis Née	S18	Open wound/cut	Hump, stem, leaves
SR_EB_032	West Kalimantan	Kalimantan (Borneo)	Dayak Jangkang	Syzygium polyanthum (Wight) Walp.	S99	Skin disease, other	Leaves
SR_EB_032	West Kalimantan	Kalimantan (Borneo)	Dayak Jangkang	Rhodomyrtus tomentosa (Aiton) Hassk.	S18	Open wound/cut	Leaves
SR_EB_032	West Kalimantan	Kalimantan (Borneo)	Dayak Jangkang	Breynia androgyna (L.) Chakrab. & N.P.Balakr.	D83	Mouth disease (Thrush/Candidiasis)	Leaves
SR_EB_032	West Kalimantan	Kalimantan (Borneo)	Dayak Jangkang	Piper betle L.	F05	Visual disturbance, other	Leaves
SR_EB_032	West Kalimantan	Kalimantan (Borneo)	Dayak Jangkang	Piper ornatum N.E.Br.	D13	Jaundice	Leaves
SR_EB_032	West Kalimantan	Kalimantan (Borneo)	Dayak Jangkang	Piper nigrum L.	R74	Upper respiratory infection (URI) acute	Fruit
SR_EB_032	West Kalimantan	Kalimantan (Borneo)	Dayak Jangkang	Imperata cylindrica (L.) P.Beauv.	R21	Throat symptom/complaint	Root
SR_EB_032	West Kalimantan	Kalimantan (Borneo)	Dayak Jangkang	Cymbopogon citratus (DC.) Stapf	R05	Cough	Stem
SR_EB_032	West Kalimantan	Kalimantan (Borneo)	Dayak Jangkang	Cymbopogon nardus (L.) Rendle	R74	Upper respiratory infection (URI) acute	Stem, leaves
SR_EB_032	West Kalimantan	Kalimantan (Borneo)	Dayak Jangkang	Morinda citrifolia L.	D13	Jaundice	Leaves
SR_EB_032	West Kalimantan	Kalimantan (Borneo)	Dayak Jangkang	Psychotria viridis Ruiz & Pav.	D01	Abdominal pain/cramps general	Leaves
SR_EB_032	West Kalimantan	Kalimantan (Borneo)	Dayak Jangkang	Curcuma longa L.	D03	Heartburn	Rhizome
SR_EB_032	West Kalimantan	Kalimantan (Borneo)	Dayak Jangkang	Curcuma aeruginosa Roxb.	R05	Cough	Rhizome
SR_EB_032	West Kalimantan	Kalimantan (Borneo)	Dayak Jangkang	Curcuma amada Roxb.	D72	Viral hepatitis	Rhizome
SR_EB_032	West Kalimantan	Kalimantan (Borneo)	Dayak Jangkang	Curcuma zedoaria (Christm.) Roscoe	D21	Worms/other parasites	Rhizome
SR_EB_032	West Kalimantan	Kalimantan (Borneo)	Dayak Jangkang	Alpinia galanga (L.) Willd.	S74	Dermatophytosis	Rhizome
SR_EB_032	West Kalimantan	Kalimantan (Borneo)	Dayak Jangkang	Zingiber officinale Roscoe	A08	Swelling/edema	Rhizome
SR_EB_032	West Kalimantan	Kalimantan (Borneo)	Dayak Jangkang	Kaempferia galanga L.	R74	Upper respiratory infection (URI) acute	Rhizome
SR_EB_033	South Sumatra	Sumatra	Local community of Southern Tempirai Village	Mimosa pudica L.	K86	Hypertension, uncomplicated	Whole plant
SR_EB_033	South Sumatra	Sumatra	Local community of Southern Tempirai Village	Melastoma malabathricum L.	X14	Vaginal discharge	Leaf
SR_EB_033	South Sumatra	Sumatra	Local community of Southern Tempirai Village	Dicranopteris linearis (Burm.f.) Underw.	N01	Headache	Leaf
SR_EB_033	South Sumatra	Sumatra	Local community of Southern Tempirai Village	Ageratum conyzoides L.	S14	Burn/scald	Leaf
SR_EB_033	South Sumatra	Sumatra	Local community of Southern Tempirai Village	Piper betle L.	R06	Epistaxis	Leaf
SR_EB_033	South Sumatra	Sumatra	Local community of Southern Tempirai Village	Stenochlaena palustris (Burm.f.) Bedd.	B82	Anemia, other/unspecified	Leaf
SR_EB_033	South Sumatra	Sumatra	Local community of Southern Tempirai Village	Coffea L.	D86	Peptic ulcer	Leaf
SR_EB_033	South Sumatra	Sumatra	Local community of Southern Tempirai Village	Salacca zalacca (Gaertn.) Voss	D11	Diarrhea	Fruit
SR_EB_033	South Sumatra	Sumatra	Local community of Southern Tempirai Village	Syzygium polyanthum (Wight) Walp.	D01	Abdominal pain/cramps general	Leaf
SR_EB_033	South Sumatra	Sumatra	Local community of Southern Tempirai Village	Breynia androgyna (L.) Chakrab. & N.P.Balakr.	W96	Complications of puerperium (Lactation)	Leaf, stem
SR_EB_033	South Sumatra	Sumatra	Local community of Southern Tempirai Village	Imperata cylindrica (L.) P.Beauv.	U95	Urinary calculus	Root
SR_EB_033	South Sumatra	Sumatra	Local community of Southern Tempirai Village	Areca catechu L.	D20	Mouth/tongue/lip symptom/complaint	Fruit
SR_EB_038	Central Java	Java / Surakarta	Javanese, Peranakan (Chinese, Arab, Indian)	Andrographis paniculata (Burm.f.) Wall. ex Nees	T90	Diabetes mellitus	Leaves, stem
SR_EB_038	Central Java	Java / Surakarta	Javanese, Peranakan	Strobilanthes crispa (L.) Blume	U95	Urinary calculus	Leaves
SR_EB_038	Central Java	Java / Surakarta	Javanese, Peranakan	Clinacanthus nutans (Burm.f.) Lindau	T90	Diabetes mellitus	Leaves, stem
SR_EB_038	Central Java	Java / Surakarta	Javanese, Peranakan	Graptophyllum pictum (L.) Griff.	K96	Hemorrhoids	Leaves
SR_EB_038	Central Java	Java / Surakarta	Javanese, Peranakan	Acorus calamus L.	D07	Dyspepsia/indigestion	Rhizome
SR_EB_038	Central Java	Java / Surakarta	Javanese, Peranakan	Annona muricata L.	A79	Malignancy NOS	Leaves
SR_EB_038	Central Java	Java / Surakarta	Javanese, Peranakan	Centella asiatica (L.) Urb.	K86	Hypertension (Mechanism)	Leaves
SR_EB_038	Central Java	Java / Surakarta	Javanese, Peranakan	Nigella damascena L.	D07	Dyspepsia/indigestion	Seed
SR_EB_038	Central Java	Java / Surakarta	Javanese, Peranakan	Pimpinella pruatjan Molk.	Y07	Impotence NOS	Root
SR_EB_038	Central Java	Java / Surakarta	Javanese, Peranakan	Alyxia reinwardtii Blume	X14	Vaginal discharge	Bark
SR_EB_038	Central Java	Java / Surakarta	Javanese, Peranakan	Parameria laevigata (Juss.) Moldenke	W96	Complications of puerperium	Bark
SR_EB_038	Central Java	Java / Surakarta	Javanese, Peranakan	Catharanthus roseus (L.) G.Don	K86	Hypertension, uncomplicated	Leaves, stem
SR_EB_038	Central Java	Java / Surakarta	Javanese, Peranakan	Areca catechu L.	D12	Constipation	Fruit
SR_EB_038	Central Java	Java / Surakarta	Javanese, Peranakan	Tithonia diversifolia (Hemsl.) A.Gray	T90	Diabetes mellitus	Leaves
SR_EB_038	Central Java	Java / Surakarta	Javanese, Peranakan	Blumea balsamifera (L.) DC.	A03	Fever	Leaves
SR_EB_038	Central Java	Java / Surakarta	Javanese, Peranakan	Elephantopus scaber L.	D72	Viral hepatitis	All parts of the plant
SR_EB_038	Central Java	Java / Surakarta	Javanese, Peranakan	Pluchea indica (L.) Less.	D07	Dyspepsia/indigestion	Leaves, stem
SR_EB_038	Central Java	Java / Surakarta	Javanese, Peranakan	Gynura procumbens (Lour.) Merr.	T90	Diabetes mellitus	Leaves
SR_EB_038	Central Java	Java / Surakarta	Javanese, Peranakan	Sonchus arvensis L.	U95	Urinary calculus	Leaves
SR_EB_038	Central Java	Java / Surakarta	Javanese, Peranakan	Gynura pseudochina (L.) DC.	X21	Breast symptom/complaint female (Mastitis)	Leaves
SR_EB_038	Central Java	Java / Surakarta	Javanese, Peranakan	Anredera cordifolia (Ten.) Steenis	T90	Diabetes mellitus	Leaves
SR_EB_038	Central Java	Java / Surakarta	Javanese, Peranakan	Oroxylum indicum (L.) Kurz	Y07	Impotence NOS	Stem
SR_EB_038	Central Java	Java / Surakarta	Javanese, Peranakan	Garcinia mangostana L.	A79	Malignancy NOS	Peel
SR_EB_038	Central Java	Java / Surakarta	Javanese, Peranakan	Decalobanthus mammosus (Lour.) A.R.Simões & Staples	T90	Diabetes mellitus	Tuber
SR_EB_038	Central Java	Java / Surakarta	Javanese, Peranakan	Biancaea sappan (L.) Tod.	S02	Pruritus	Bark
SR_EB_038	Central Java	Java / Surakarta	Javanese, Peranakan	Trigonella foenum-graecum L.	W96	Complications of puerperium (Lactation)	Seed
SR_EB_038	Central Java	Java / Surakarta	Javanese, Peranakan	Senna alexandrina Mill.	T82	Obesity	Leaves
SR_EB_038	Central Java	Java / Surakarta	Javanese, Peranakan	Clitoria ternatea L.	A79	Malignancy NOS	Flower
SR_EB_038	Central Java	Java / Surakarta	Javanese, Peranakan	Quercus lusitanica Lam.	X14	Vaginal discharge	Stem
SR_EB_038	Central Java	Java / Surakarta	Javanese, Peranakan	Imperata cylindrica (L.) P.Beauv.	U99	Urinary disease other	Leaves
SR_EB_038	Central Java	Java / Surakarta	Javanese, Peranakan	Eleutherine bulbosa (Mill.) Urb.	T90	Diabetes mellitus	Tuber
SR_EB_038	Central Java	Java / Surakarta	Javanese, Peranakan	Ocimum basilicum L.	D07	Dyspepsia/indigestion	Seed
SR_EB_038	Central Java	Java / Surakarta	Javanese, Peranakan	Orthosiphon aristatus (Blume) Miq.	U99	Urinary disease other	Leaves
SR_EB_038	Central Java	Java / Surakarta	Javanese, Peranakan	Mentha × piperita L.	R05	Cough	Leaves
SR_EB_038	Central Java	Java / Surakarta	Javanese, Peranakan	Cinnamomum burmanni (Nees) Blume	T90	Diabetes mellitus	Bark
SR_EB_038	Central Java	Java / Surakarta	Javanese, Peranakan	Dendrophthoe pentandra (L.) Miq.	W92	Uncomplicated delivery (Puerperal care)	Leaves
SR_EB_038	Central Java	Java / Surakarta	Javanese, Peranakan	Helicteres isora L.	R96	Asthma	Root
SR_EB_038	Central Java	Java / Surakarta	Javanese, Peranakan	Hibiscus sabdariffa L.	K86	Hypertension, uncomplicated	Flower
SR_EB_038	Central Java	Java / Surakarta	Javanese, Peranakan	Swietenia mahagoni (L.) Jacq.	T90	Diabetes mellitus	Seed
SR_EB_038	Central Java	Java / Surakarta	Javanese, Peranakan	Tinospora crispa (L.) Miers	U05	Urination problems (See Note 2)	Stem, leaves
SR_EB_038	Central Java	Java / Surakarta	Javanese, Peranakan	Parkia timoriana (DC.) Merr.	D07	Dyspepsia/indigestion	Seed
SR_EB_038	Central Java	Java / Surakarta	Javanese, Peranakan	Moringa oleifera Lam.	A79	Malignancy NOS	Leaves
SR_EB_038	Central Java	Java / Surakarta	Javanese, Peranakan	Myristica fragrans Houtt.	D11	Diarrhea	Fruit, peel
SR_EB_038	Central Java	Java / Surakarta	Javanese, Peranakan	Syzygium polyanthum (Wight) Walp.	T92	Gout	Leaves
SR_EB_038	Central Java	Java / Surakarta	Javanese, Peranakan	Syzygium aromaticum (L.) Merr. & L.M.Perry	A29	General symptom/complaint other	Seed, leaves
SR_EB_038	Central Java	Java / Surakarta	Javanese, Peranakan	Baeckea frutescens L.	L20	Joint symptom/complaint	Leaves
SR_EB_038	Central Java	Java / Surakarta	Javanese, Peranakan	Piper cubeba L.	D11	Diarrhea	Fruit
SR_EB_038	Central Java	Java / Surakarta	Javanese, Peranakan	Piper retrofractum Vahl	K88	Hypotension/low blood pressure	Fruit
SR_EB_038	Central Java	Java / Surakarta	Javanese, Peranakan	Piper betle L.	X29	Genital symptom/complaint female other	Leaves
SR_EB_038	Central Java	Java / Surakarta	Javanese, Peranakan	Phyllanthus niruri L.	U99	Urinary disease other	Leaves
SR_EB_038	Central Java	Java / Surakarta	Javanese, Peranakan	Plantago major L.	A29	General symptom/complaint other	Leaves
SR_EB_038	Central Java	Java / Surakarta	Javanese, Peranakan	Talinum paniculatum (Jacq.) Gaertn.	R74	Upper respiratory infection (URI) acute	Stem
SR_EB_038	Central Java	Java / Surakarta	Javanese, Peranakan	Punica granatum L.	K84	Heart disease, other	Seed
SR_EB_038	Central Java	Java / Surakarta	Javanese, Peranakan	Oldenlandia corymbosa L.	D97	Liver disease, other	Leaves, stem
SR_EB_038	Central Java	Java / Surakarta	Javanese, Peranakan	Citrus aurantiifolia (Christm.) Swingle	R05	Cough	Fruit
SR_EB_038	Central Java	Java / Surakarta	Javanese, Peranakan	Citrus hystrix DC.	R21	Throat symptom/complaint	Leaves, peel
SR_EB_038	Central Java	Java / Surakarta	Javanese, Peranakan	Selaginella doederleinii Hieron.	R74	Upper respiratory infection (URI) acute	Leaves
SR_EB_038	Central Java	Java / Surakarta	Javanese, Peranakan	Eurycoma longifolia Jack	Y07	Impotence NOS	Stem
SR_EB_038	Central Java	Java / Surakarta	Javanese, Peranakan	Physalis angulata L.	T90	Diabetes mellitus	Leaves, fruit
SR_EB_038	Central Java	Java / Surakarta	Javanese, Peranakan	Phaleria macrocarpa (Scheff.) Boerl.	T90	Diabetes mellitus	Fruit
SR_EB_038	Central Java	Java / Surakarta	Javanese, Peranakan	Foeniculum vulgare Mill.	A79	Malignancy NOS	Leaves
SR_EB_038	Central Java	Java / Surakarta	Javanese, Peranakan	Usnea barbata (L.) Weber ex F.H.Wigg. (Lichen)	R80	Influenza	Stem
SR_EB_038	Central Java	Java / Surakarta	Javanese, Peranakan	Zingiber officinale Roscoe	R80	Influenza	Rhizome
SR_EB_038	Central Java	Java / Surakarta	Javanese, Peranakan	Zingiber officinale Roscoe	A29	General symptom/complaint other	Rhizome
SR_EB_038	Central Java	Java / Surakarta	Javanese, Peranakan	Amomum cardamomum L.	R05	Cough	Fruit
SR_EB_038	Central Java	Java / Surakarta	Javanese, Peranakan	Kaempferia galanga L.	R05	Cough	Rhizome
SR_EB_038	Central Java	Java / Surakarta	Javanese, Peranakan	Curcuma longa L.	D07	Dyspepsia/indigestion	Rhizome
SR_EB_038	Central Java	Java / Surakarta	Javanese, Peranakan	Curcuma zedoaria (Christm.) Roscoe	R02	Shortness of breath/dyspnea	Rhizome
SR_EB_038	Central Java	Java / Surakarta	Javanese, Peranakan	Alpinia galanga (L.) Willd.	T93	Lipid metabolism disorder	Rhizome
SR_EB_038	Central Java	Java / Surakarta	Javanese, Peranakan	Zingiber zerumbet (L.) Roscoe ex Sm.	R21	Throat symptom/complaint	Rhizome
SR_EB_038	Central Java	Java / Surakarta	Javanese, Peranakan	Zingiber montanum (J.Koenig) Link ex A.Dietr.	A03	Fever	Rhizome
SR_EB_038	Central Java	Java / Surakarta	Javanese, Peranakan	Curcuma aeruginosa Roxb.	D21	Worms/other parasites	Rhizome
SR_EB_038	Central Java	Java / Surakarta	Javanese, Peranakan	Curcuma heyneana Valeton & Zijp	D21	Worms/other parasites	Rhizome
SR_EB_038	Central Java	Java / Surakarta	Javanese, Peranakan	Curcuma zanthorrhiza Roxb.	D73	Gastroenteritis presumed infection	Rhizome
SR_EB_038	Central Java	Java / Surakarta	Javanese, Peranakan	Curcuma mangga Valeton & Zijp	D07	Dyspepsia/indigestion	Rhizome
SR_EB_038	Central Java	Java / Surakarta	Javanese, Peranakan	Boesenbergia rotunda (L.) Mansf.	R05	Cough	Rhizome
SR_EB_036	Central Java	Java / Bengawan Solo River	Local communities	Andrographis paniculata (Burm.f.) Wall. ex Nees	R80	Influenza	Leaf
SR_EB_036	Central Java	Java / Bengawan Solo River	Local communities	Catharanthus roseus (L.) G.Don	T93	Lipid metabolism disorder	Leaf
SR_EB_036	Central Java	Java / Bengawan Solo River	Local communities	Clitoria ternatea L.	A98	Health maintenance/prevention	Flower
SR_EB_036	Central Java	Java / Bengawan Solo River	Local communities	Dracaena angustifolia (Medik.) Roxb.	R99	Respiratory disease other	Leaf
SR_EB_036	Central Java	Java / Bengawan Solo River	Local communities	Euphorbia hirta L.	A29	General symptom/complaint other	Leaf
SR_EB_036	Central Java	Java / Bengawan Solo River	Local communities	Phyllanthus urinaria L.	U95	Urinary calculus	Leaf
SR_EB_036	Central Java	Java / Bengawan Solo River	Local communities	Physalis angulata L.	K86	Hypertension, uncomplicated	Fruit
SR_EB_036	Central Java	Java / Bengawan Solo River	Local communities	Piper ornatum N.E.Br.	T90	Diabetes mellitus	Leaf
SR_EB_036	Central Java	Java / Bengawan Solo River	Local communities	Smallanthus sonchifolius (Poepp. & Endl.) H.Rob.	T90	Diabetes mellitus	Leaf
SR_EB_036	Central Java	Java / Bengawan Solo River	Local communities	Talinum paniculatum (Jacq.) Gaertn.	D07	Dyspepsia/indigestion	Leaf
SR_EB_036	Central Java	Java / Bengawan Solo River	Local communities	Terminalia catappa L.	K84	Heart disease, other	Seed
SR_EB_039	East Java	Java / Bromo Tengger Semeru	Tengger	Foeniculum vulgare Mill.	K86	Hypertension, uncomplicated	Leaves
SR_EB_039	East Java	Java / Bromo Tengger Semeru	Tengger	Apium graveolens L.	K86	Hypertension, uncomplicated	Leaves
SR_EB_039	East Java	Java / Bromo Tengger Semeru	Tengger	Physalis angulata L.	K86	Hypertension, uncomplicated	Leaves
SR_EB_039	East Java	Java / Bromo Tengger Semeru	Tengger	Solanum muricatum Aiton	K86	Hypertension, uncomplicated	Fruit
SR_EB_039	East Java	Java / Bromo Tengger Semeru	Tengger	Zingiber zerumbet (L.) Roscoe ex Sm.	K86	Hypertension, uncomplicated	Rhizome
SR_EB_039	East Java	Java / Bromo Tengger Semeru	Tengger	Acorus calamus L.	A03	Fever	Leaves
SR_EB_039	East Java	Java / Bromo Tengger Semeru	Tengger	Allium cepa L.	A03	Fever	Bulb
SR_EB_039	East Java	Java / Bromo Tengger Semeru	Tengger	Cymbopogon nardus (L.) Rendle	A03	Fever	Leaves
SR_EB_039	East Java	Java / Bromo Tengger Semeru	Tengger	Saccharum officinarum L.	A03	Fever	Stem
SR_EB_039	East Java	Java / Bromo Tengger Semeru	Tengger	Curcuma longa L.	R06	Epistaxis	Rhizome
SR_EB_039	East Java	Java / Bromo Tengger Semeru	Tengger	Artemisia vulgaris L.	R06	Epistaxis	Leaves
SR_EB_039	East Java	Java / Bromo Tengger Semeru	Tengger	Psidium guajava L.	K96	Hemorrhoids	Leaves, Fruit
SR_EB_039	East Java	Java / Bromo Tengger Semeru	Tengger	Garcinia mangostana L.	K96	Hemorrhoids	Stem bark
SR_EB_039	East Java	Java / Bromo Tengger Semeru	Tengger	Piper betle L.	X14	Vaginal discharge	Leaves
SR_EB_039	East Java	Java / Bromo Tengger Semeru	Tengger	Paederia foetida L.	X14	Vaginal discharge	Leaves
SR_EB_039	East Java	Java / Bromo Tengger Semeru	Tengger	Cocos nucifera L.	S23	Hair loss/baldness	Fruit
SR_EB_039	East Java	Java / Bromo Tengger Semeru	Tengger	Aloe vera (L.) Burm.f.	S23	Hair loss/baldness	Leaves
SR_EB_039	East Java	Java / Bromo Tengger Semeru	Tengger	Microsorum buergerianum (Miq.) Ching	S98	Urticaria	Leaves
SR_EB_039	East Java	Java / Bromo Tengger Semeru	Tengger	Senna alata (L.) Roxb.	S74	Dermatophytosis	Leaves
SR_EB_039	East Java	Java / Bromo Tengger Semeru	Tengger	Allium fistulosum L.	R05	Cough	Leaves
SR_EB_039	East Java	Java / Bromo Tengger Semeru	Tengger	Citrus × aurantium L.	R05	Cough	Fruit
SR_EB_039	East Java	Java / Bromo Tengger Semeru	Tengger	Zingiber officinale Roscoe	R05	Cough	Rhizome
SR_EB_039	East Java	Java / Bromo Tengger Semeru	Tengger	Kaempferia galanga L.	R05	Cough	Rhizome
SR_EB_039	East Java	Java / Bromo Tengger Semeru	Tengger	Jatropha curcas L.	D83	Mouth/tongue/lip disease	Stem, Leaves
SR_EB_039	East Java	Java / Bromo Tengger Semeru	Tengger	Imperata cylindrica (L.) P.Beauv.	D83	Mouth/tongue/lip disease	Leaves
SR_EB_039	East Java	Java / Bromo Tengger Semeru	Tengger	Mandevilla sanderi (Hemsl.) Woodson	F15	Eye sensation abnormal (Itch/burn)	Gum
SR_EB_039	East Java	Java / Bromo Tengger Semeru	Tengger	Dendrocalamus asper (Schult.f.) Backer	L18	Muscle pain	Stem
SR_EB_039	East Java	Java / Bromo Tengger Semeru	Tengger	Coriandrum sativum L.	D11	Diarrhea	Stem
SR_EB_039	East Java	Java / Bromo Tengger Semeru	Tengger	Ipomoea mauritiana Jacq.	D11	Diarrhea	Leaves
SR_EB_039	East Java	Java / Bromo Tengger Semeru	Tengger	Brassica L.	D12	Constipation	Leaves
SR_EB_043	Kepulauan Riau	Lingga (Singkep Island)	Malay	Elephantopus scaber L.	R76	Tonsillitis acute	Leaves
SR_EB_043	Kepulauan Riau	Lingga (Singkep Island)	Malay	Syzygium polyanthum (Wight) Walp.	K96	Hemorrhoids	Leaves
SR_EB_043	Kepulauan Riau	Lingga (Singkep Island)	Malay	Morinda citrifolia L.	K96	Hemorrhoids	Fruit
SR_EB_043	Kepulauan Riau	Lingga (Singkep Island)	Malay	Phyllanthus urinaria L.	A78	Infectious disease other	Leaves
SR_EB_043	Kepulauan Riau	Lingga (Singkep Island)	Malay	Phaleria macrocarpa (Scheff.) Boerl.	A79	Malignancy NOS	Fruit
SR_EB_043	Kepulauan Riau	Lingga (Singkep Island)	Malay	Anredera cordifolia (Ten.) Steenis	T92	Gout	Leaves
SR_EB_043	Kepulauan Riau	Lingga (Singkep Island)	Malay	Peperomia pellucida (L.) Kunth	T92	Gout	Leaves to root
SR_EB_043	Kepulauan Riau	Lingga (Singkep Island)	Malay	Gomphrena globosa L.	R96	Asthma	Flower
SR_EB_043	Kepulauan Riau	Lingga (Singkep Island)	Malay	Cananga odorata (Lam.) Hook.f. & Thomson	R96	Asthma	Flower
SR_EB_043	Kepulauan Riau	Lingga (Singkep Island)	Malay	Sonchus arvensis L.	D98	Cholecystitis/cholelithiasis	Leaves
SR_EB_043	Kepulauan Riau	Lingga (Singkep Island)	Malay	Strobilanthes sinuata J.R.I.Wood (Check recent transfer)	U95	Urinary calculus	Leaves
SR_EB_043	Kepulauan Riau	Lingga (Singkep Island)	Malay	Strobilanthes crispa (L.) Blume	U95	Urinary calculus	Leaves
SR_EB_043	Kepulauan Riau	Lingga (Singkep Island)	Malay	Tradescantia spathacea Sw.	R24	Hemoptysis	Leaves/Root
SR_EB_043	Kepulauan Riau	Lingga (Singkep Island)	Malay	Bougainvillea glabra Choisy	S10	Boil/carbuncle/cellulitis	Flower
SR_EB_043	Kepulauan Riau	Lingga (Singkep Island)	Malay	Ipomoea aquatica Forssk.	A72	Chickenpox	Leaves/Stem
SR_EB_043	Kepulauan Riau	Lingga (Singkep Island)	Malay	Combretum indicum (L.) DeFilipps	D21	Worms/other parasites	Flower
SR_EB_043	Kepulauan Riau	Lingga (Singkep Island)	Malay	Mimosa pudica L.	D21	Worms/other parasites	Root
SR_EB_043	Kepulauan Riau	Lingga (Singkep Island)	Malay	Andrographis paniculata (Burm.f.) Wall. ex Nees	A03	Fever	Leaves
SR_EB_043	Kepulauan Riau	Lingga (Singkep Island)	Malay	Trachyspermum roxburghianum (DC.) H.Wolff	A03	Fever	Leaves
SR_EB_043	Kepulauan Riau	Lingga (Singkep Island)	Malay	Gynura procumbens (Lour.) Merr.	A03	Fever	Leaves
SR_EB_043	Kepulauan Riau	Lingga (Singkep Island)	Malay	Kalanchoe pinnata (Lam.) Pers.	A03	Fever	Leaves
SR_EB_043	Kepulauan Riau	Lingga (Singkep Island)	Malay	Manihot esculenta Crantz	A03	Fever	Leaves
SR_EB_043	Kepulauan Riau	Lingga (Singkep Island)	Malay	Eurycoma longifolia Jack	A03	Fever	Root
SR_EB_043	Kepulauan Riau	Lingga (Singkep Island)	Malay	Tithonia diversifolia (Hemsl.) A.Gray	T90	Diabetes mellitus	Leaves
SR_EB_043	Kepulauan Riau	Lingga (Singkep Island)	Malay	Orthosiphon aristatus (Blume) Miq.	T90	Diabetes mellitus	Leaves
SR_EB_043	Kepulauan Riau	Lingga (Singkep Island)	Malay	Antigonon leptopus Hook. & Arn.	T90	Diabetes mellitus	Flower
SR_EB_043	Kepulauan Riau	Lingga (Singkep Island)	Malay	Gardenia jasminoides J.Ellis	T90	Diabetes mellitus	Flower
SR_EB_043	Kepulauan Riau	Lingga (Singkep Island)	Malay	Psidium guajava L.	D11	Diarrhea	Leaves
SR_EB_043	Kepulauan Riau	Lingga (Singkep Island)	Malay	Nasturtium microphyllum Boenn. ex Rchb.	S87	Dermatitis/atopic eczema	Flower
SR_EB_043	Kepulauan Riau	Lingga (Singkep Island)	Malay	Santalum album L.	R80	Influenza	Flower
SR_EB_043	Kepulauan Riau	Lingga (Singkep Island)	Malay	Dendrobium macrophyllum A.Rich.	N99	Neurological disease other	Flower
SR_EB_043	Kepulauan Riau	Lingga (Singkep Island)	Malay	Jasminum sambac (L.) Aiton	U99	Urinary disease other	Flower
SR_EB_043	Kepulauan Riau	Lingga (Singkep Island)	Malay	Averrhoa bilimbi L.	D19	Teeth/gum symptom/complaint	Leaves, stem, fruit
SR_EB_043	Kepulauan Riau	Lingga (Singkep Island)	Malay	Selaginella doederleinii Hieron.	D72	Viral hepatitis	Leaves
SR_EB_043	Kepulauan Riau	Lingga (Singkep Island)	Malay	Amomum compactum Sol. ex Maton	K86	Hypertension, uncomplicated	Fruit
SR_EB_043	Kepulauan Riau	Lingga (Singkep Island)	Malay	Piper ornatum N.E.Br.	X14	Vaginal discharge	Leaves
SR_EB_043	Kepulauan Riau	Lingga (Singkep Island)	Malay	Macrolenes nemorosa (Blume) Bakh.f.	S18	Open wound/cut	Leaves
SR_EB_043	Kepulauan Riau	Lingga (Singkep Island)	Malay	Quercus lusitanica Lam.	S18	Open wound/cut	Seed
SR_EB_043	Kepulauan Riau	Lingga (Singkep Island)	Malay	Myristica fragrans Houtt.	P06	Sleep disturbance	Flower
SR_EB_043	Kepulauan Riau	Lingga (Singkep Island)	Malay	Apium graveolens L.	F01	Eye pain/dryness	Leaves
SR_EB_043	Kepulauan Riau	Lingga (Singkep Island)	Malay	Ocimum basilicum L.	U05	Urination problems, other	Leaves
SR_EB_043	Kepulauan Riau	Lingga (Singkep Island)	Malay	Centella asiatica (L.) Urb.	K99	Cardiovascular disease other	Leaves
SR_EB_043	Kepulauan Riau	Lingga (Singkep Island)	Malay	Etlingera elatior (Jack) R.M.Sm.	W96	Complications of puerperium (Lactation)	Flower
SR_EB_043	Kepulauan Riau	Lingga (Singkep Island)	Malay	Curcuma mangga Valeton & Zijp	S16	Bruise/contusion	Tuber
SR_EB_043	Kepulauan Riau	Lingga (Singkep Island)	Malay	Talinum paniculatum (Jacq.) Gaertn.	T03	Loss of appetite	Leaves
SR_EB_043	Kepulauan Riau	Lingga (Singkep Island)	Malay	Kaempferia galanga L.	U95	Urinary calculus	Tuber
SR_EB_043	Kepulauan Riau	Lingga (Singkep Island)	Malay	Piper betle L.	D19	Teeth/gum symptom/complaint	Leaves
SR_EB_043	Kepulauan Riau	Lingga (Singkep Island)	Malay	Eleutherine bulbosa (Mill.) Urb.	K84	Heart disease, other	Tuber
SR_EB_043	Kepulauan Riau	Lingga (Singkep Island)	Malay	Allium cepa L.	A79	Malignancy NOS (Prevention)	Fruit/Bulb
SR_EB_043	Kepulauan Riau	Lingga (Singkep Island)	Malay	Cosmos caudatus Kunth	A79	Malignancy NOS (Prevention)	Leaves
SR_EB_043	Kepulauan Riau	Lingga (Singkep Island)	Malay	Rosa L.	A79	Malignancy NOS (Prevention)	Flower
SR_EB_043	Kepulauan Riau	Lingga (Singkep Island)	Malay	Ocimum tenuiflorum L.	W15	Infertility female	Leaves
SR_EB_043	Kepulauan Riau	Lingga (Singkep Island)	Malay	Helianthus annuus L.	L18	Muscle pain	Seed
SR_EB_043	Kepulauan Riau	Lingga (Singkep Island)	Malay	Cyclea barbata Miers	A97	No disease (Cosmetic)	Leaves
SR_EB_043	Kepulauan Riau	Lingga (Singkep Island)	Malay	Cocos nucifera L.	D11	Diarrhea	Fruit
SR_EB_043	Kepulauan Riau	Lingga (Singkep Island)	Malay	Sesbania grandiflora (L.) Pers.	D70	Gastrointestinal infection	Flower
SR_EB_043	Kepulauan Riau	Lingga (Singkep Island)	Malay	Lavandula angustifolia Mill.	P06	Sleep disturbance	Flower
SR_EB_043	Kepulauan Riau	Lingga (Singkep Island)	Malay	Parameria laevigata (Juss.) Moldenke	X14	Vaginal discharge	Stem
SR_EB_043	Kepulauan Riau	Lingga (Singkep Island)	Malay	Agave amica (Medik.) Thiede & Govaerts	A97	No disease (Cosmetic)	Flower
SR_EB_043	Kepulauan Riau	Lingga (Singkep Island)	Malay	Mussaenda pubescens W.T.Aiton	A79	Malignancy NOS	Flower
SR_EB_043	Kepulauan Riau	Lingga (Singkep Island)	Malay	Breynia androgyna (L.) Chakrab. & N.P.Balakr.	S99	Skin disease, other	Leaves
SR_EB_043	Kepulauan Riau	Lingga (Singkep Island)	Malay	Chlorophytum comosum (Thunb.) Jacques	S96	Acne	Flower
SR_EB_043	Kepulauan Riau	Lingga (Singkep Island)	Malay	Persicaria minor (Huds.) Opiz	S86	Seborrheic dermatitis	Leaves
SR_EB_043	Kepulauan Riau	Lingga (Singkep Island)	Malay	Aleurites moluccana (L.) Willd.	A97	No disease (Cosmetic)	Fruit
SR_EB_043	Kepulauan Riau	Lingga (Singkep Island)	Malay	Piper retrofractum Vahl	T92	Gout	Fruit
SR_EB_043	Kepulauan Riau	Lingga (Singkep Island)	Malay	Zingiber officinale Roscoe	R74	Upper respiratory infection (URI) acute	Fruit/Rhizome
SR_EB_043	Kepulauan Riau	Lingga (Singkep Island)	Malay	Hibiscus rosa-sinensis L.	K86	Hypertension, uncomplicated	Flower
SR_EB_043	Kepulauan Riau	Lingga (Singkep Island)	Malay	Mentha × piperita L.	P20	Memory disturbance	Leaves
SR_EB_043	Kepulauan Riau	Lingga (Singkep Island)	Malay	Gnetum gnemon L.	U99	Urinary disease other	Leaves
SR_EB_043	Kepulauan Riau	Lingga (Singkep Island)	Malay	Pometia pinnata J.R.Forst. & G.Forst.	W92	Uncomplicated delivery (Pregnancy care)	Fruit
SR_EB_043	Kepulauan Riau	Lingga (Singkep Island)	Malay	Nephrolepis cordifolia (L.) C.Presl	F29	Eye symptom/complaint other	Leaves
SR_EB_043	Kepulauan Riau	Lingga (Singkep Island)	Malay	Cymbopogon nardus (L.) Rendle	S99	Skin disease, other	Root
SR_EB_043	Kepulauan Riau	Lingga (Singkep Island)	Malay	Adenanthera pavonina L.	T90	Diabetes mellitus	Leaves
SR_EB_043	Kepulauan Riau	Lingga (Singkep Island)	Malay	Murraya paniculata (L.) Jack	T90	Diabetes mellitus	Leaves/Flower
SR_EB_043	Kepulauan Riau	Lingga (Singkep Island)	Malay	Allium sativum L.	K86	Hypertension, uncomplicated	Bulb
SR_EB_043	Kepulauan Riau	Lingga (Singkep Island)	Malay	Zingiber officinale Roscoe	N07	Convulsions/seizures	Tuber/Rhizome
SR_EB_043	Kepulauan Riau	Lingga (Singkep Island)	Malay	Curcuma longa L.	X02	Dysmenorrhea	Tuber/Rhizome
SR_EB_043	Kepulauan Riau	Lingga (Singkep Island)	Malay	Hibiscus sabdariffa L.	A98	Health maintenance/prevention	Flower
SR_EB_043	Kepulauan Riau	Lingga (Singkep Island)	Malay	Cymbopogon citratus (DC.) Stapf	D01	Abdominal pain/cramps general	Stem
SR_EB_043	Kepulauan Riau	Lingga (Singkep Island)	Malay	Alpinia purpurata (Vieill.) K.Schum.	A03	Fever	Tuber/Rhizome
SR_EB_043	Kepulauan Riau	Lingga (Singkep Island)	Malay	Curcuma aeruginosa Roxb.	D87	Stomach function disorder	Stem/Rhizome
SR_EB_043	Kepulauan Riau	Lingga (Singkep Island)	Malay	Carica papaya L.	A73	Malaria	Leaves
SR_EB_043	Kepulauan Riau	Lingga (Singkep Island)	Malay	Loranthus Jacq.	D01	Abdominal pain/cramps general	Leaves
SR_EB_043	Kepulauan Riau	Lingga (Singkep Island)	Malay	Senna alata (L.) Roxb.	S74	Dermatophytosis	Leaves
SR_EB_043	Kepulauan Riau	Lingga (Singkep Island)	Malay	Curcuma zanthorrhiza Roxb.	A01	General pain	Fruit/Rhizome
SR_EB_043	Kepulauan Riau	Lingga (Singkep Island)	Malay	Euphorbia tirucalli L.	U05	Urination problems, other	Stem
SR_EB_043	Kepulauan Riau	Lingga (Singkep Island)	Malay	Alpinia galanga (L.) Willd.	T03	Loss of appetite	Tuber/Rhizome
SR_EB_043	Kepulauan Riau	Lingga (Singkep Island)	Malay	Persea americana Mill.	D07	Dyspepsia/indigestion	Fruit
SR_EB_043	Kepulauan Riau	Lingga (Singkep Island)	Malay	Aloe vera (L.) Burm.f.	D07	Dyspepsia/indigestion	Leaves
SR_EB_043	Kepulauan Riau	Lingga (Singkep Island)	Malay	Nigella sativa L.	A01	General pain	Fruit
SR_EB_043	Kepulauan Riau	Lingga (Singkep Island)	Malay	Annona squamosa L.	A29	General symptom/complaint other	Leaves/Root
SR_EB_043	Kepulauan Riau	Lingga (Singkep Island)	Malay	Syzygium polyanthum (Wight) Walp.	D87	Stomach function disorder	Leaves
SR_EB_043	Kepulauan Riau	Lingga (Singkep Island)	Malay	Cinnamomum burmanni (Nees) Blume	L20	Joint symptom/complaint	Bark
SR_EB_043	Kepulauan Riau	Lingga (Singkep Island)	Malay	Melaleuca leucadendra (L.) L.	L20	Joint symptom/complaint	Stem
SR_EB_043	Kepulauan Riau	Lingga (Singkep Island)	Malay	Syzygium aromaticum (L.) Merr. & L.M.Perry	D19	Teeth/gum symptom/complaint	Flower
SR_EB_043	Kepulauan Riau	Lingga (Singkep Island)	Malay	Artocarpus integer (Thunb.) Merr.	D19	Teeth/gum symptom/complaint	Fruit
SR_EB_043	Kepulauan Riau	Lingga (Singkep Island)	Malay	Tulipa L.	L02	Back symptom/complaint	Flower
SR_EB_043	Kepulauan Riau	Lingga (Singkep Island)	Malay	Anacardium occidentale L.	D83	Mouth/tongue/lip disease	Leaves
SR_EB_043	Kepulauan Riau	Lingga (Singkep Island)	Malay	Citrus aurantiifolia (Christm.) Swingle	D83	Mouth/tongue/lip disease	Fruit
SR_EB_043	Kepulauan Riau	Lingga (Singkep Island)	Malay	Gynura divaricata (L.) DC.	K90	Stroke/cerebrovascular accident	Leaves
SR_EB_043	Kepulauan Riau	Lingga (Singkep Island)	Malay	Parkia speciosa Hassk.	K96	Hemorrhoids	Fruit
SR_EB_045	East Java	Java	Javanese (Local community of Seloliman)	Cordyline fruticosa (L.) A.Chev.	K96	Hemorrhoids	Tuber
SR_EB_045	East Java	Java	Javanese (Local community of Seloliman)	Saraca indica L.	S16	Bruise/contusion	Leaves
SR_EB_045	East Java	Java	Javanese (Local community of Seloliman)	Ficus septica Burm.f.	A29	General symptom/complaint other	Leaves
SR_EB_045	East Java	Java	Javanese (Local community of Seloliman)	Anredera cordifolia (Ten.) Steenis	S18	Open wound/cut	Leaves
SR_EB_045	East Java	Java	Javanese (Local community of Seloliman)	Crinum asiaticum L.	D19	Teeth/gum symptom/complaint	Root
SR_EB_045	East Java	Java	Javanese (Local community of Seloliman)	Stelechocarpus burahol (Blume) Hook.f. & Thomson	A97	No disease (Cosmetic)	Fruit
SR_EB_045	East Java	Java	Javanese (Local community of Seloliman)	Gardenia jasminoides J.Ellis	R24	Hemoptysis	Flower
SR_EB_045	East Java	Java	Javanese (Local community of Seloliman)	Canna indica L.	D97	Liver disease, other	Flower, rhizome/root
SR_EB_045	East Java	Java	Javanese (Local community of Seloliman)	Clitoria ternatea L.	F05	Visual disturbance, other	Flower
SR_EB_045	East Java	Java	Javanese (Local community of Seloliman)	Mandevilla sanderi (Hemsl.) Woodson	D01	Abdominal pain/cramps general	Flower
SR_EB_045	East Java	Java	Javanese (Local community of Seloliman)	Hibiscus rosa-sinensis L.	K86	Hypertension, uncomplicated	Flower
SR_EB_045	East Java	Java	Javanese (Local community of Seloliman)	Tadehagi triquetrum (L.) H.Ohashi	U05	Urination problems, other	Leaves
SR_EB_045	East Java	Java	Javanese (Local community of Seloliman)	Graptophyllum pictum (L.) Griff.	K96	Hemorrhoids	Leaves
SR_EB_045	East Java	Java	Javanese (Local community of Seloliman)	Barleria prionitis L.	L20	Joint symptom/complaint	Leaves
SR_EB_045	East Java	Java	Javanese (Local community of Seloliman)	Jatropha curcas L.	L20	Joint symptom/complaint	Leaves
SR_EB_045	East Java	Java	Javanese (Local community of Seloliman)	Polyscias scutellaria (Burm.f.) Fosberg	S23	Hair loss/baldness	Leaves
SR_EB_045	East Java	Java	Javanese (Local community of Seloliman)	Clinacanthus nutans (Burm.f.) Lindau	T90	Diabetes mellitus	Leaves
SR_EB_045	East Java	Java	Javanese (Local community of Seloliman)	Plumbago zeylanica L.	L20	Joint symptom/complaint	Leaves
SR_EB_045	East Java	Java	Javanese (Local community of Seloliman)	Dracaena angustifolia (Medik.) Roxb.	T91	Vitamin/nutritional deficiency	Leaves
SR_EB_045	East Java	Java	Javanese (Local community of Seloliman)	Syzygium polyanthum (Wight) Walp.	T92	Gout	Leaves
SR_EB_045	East Java	Java	Javanese (Local community of Seloliman)	Justicia gendarussa Burm.f.	S16	Bruise/contusion	Leaves
SR_EB_045	East Java	Java	Javanese (Local community of Seloliman)	Maranta arundinacea L.	S18	Open wound/cut	Tuber starch
SR_EB_045	East Java	Java	Javanese (Local community of Seloliman)	Kigelia africana (Lam.) Benth.	S10	Boil/carbuncle/cellulitis	Fruit
SR_EB_045	East Java	Java	Javanese (Local community of Seloliman)	Jatropha curcas L.	L20	Joint symptom/complaint	Leaves
SR_EB_045	East Java	Java	Javanese (Local community of Seloliman)	Jatropha gossypiifolia L.	D12	Constipation	Leaves
SR_EB_045	East Java	Java	Javanese (Local community of Seloliman)	Guazuma ulmifolia Lam.	T82	Obesity	Leaves
SR_EB_045	East Java	Java	Javanese (Local community of Seloliman)	Nigella sativa L.	L20	Joint symptom/complaint	Seed
SR_EB_045	East Java	Java	Javanese (Local community of Seloliman)	Nerium oleander L.	K84	Heart disease, other	Leaves
SR_EB_045	East Java	Java	Javanese (Local community of Seloliman)	Breynia androgyna (L.) Chakrab. & N.P.Balakr.	W96	Complications of puerperium (Lactation)	Leaves
SR_EB_045	East Java	Java	Javanese (Local community of Seloliman)	Hippobroma longiflora (L.) G.Don	F29	Eye symptom/complaint other	Flower
SR_EB_045	East Java	Java	Javanese (Local community of Seloliman)	Etlingera elatior (Jack) R.M.Sm.	A09	Sweating problem	Flower
SR_EB_045	East Java	Java	Javanese (Local community of Seloliman)	Orthosiphon aristatus (Blume) Miq.	U95	Urinary calculus	Leaves
SR_EB_045	East Java	Java	Javanese (Local community of Seloliman)	Alpinia galanga (L.) Willd.	R74	Upper respiratory infection (URI) acute	Rhizome
SR_EB_045	East Java	Java	Javanese (Local community of Seloliman)	Aloe vera (L.) Burm.f.	S86	Seborrheic dermatitis	Leaves
SR_EB_045	East Java	Java	Javanese (Local community of Seloliman)	Dracaena trifasciata (Prain) Mabb.	A98	Health maintenance/prevention	Leaves
SR_EB_045	East Java	Java	Javanese (Local community of Seloliman)	Phaleria macrocarpa (Scheff.) Boerl.	T92	Gout	Leaves, fruit peel
SR_EB_045	East Java	Java	Javanese (Local community of Seloliman)	Morus alba L.	K99	Cardiovascular disease other	Leaves, Fruit, root, twig
SR_EB_045	East Java	Java	Javanese (Local community of Seloliman)	Alocasia cucullata (Lour.) G.Don	L20	Joint symptom/complaint	Leaves
SR_EB_045	East Java	Java	Javanese (Local community of Seloliman)	Hellenia speciosa (J.Koenig) S.R.Dutta	S87	Dermatitis/atopic eczema	Stem, rhizome
SR_EB_045	East Java	Java	Javanese (Local community of Seloliman)	Centella asiatica (L.) Urb.	K99	Cardiovascular disease other	Leaves
SR_EB_045	East Java	Java	Javanese (Local community of Seloliman)	Stachytarpheta jamaicensis (L.) Vahl	L20	Joint symptom/complaint	Whole herb
SR_EB_045	East Java	Java	Javanese (Local community of Seloliman)	Codiaeum variegatum (L.) Rumph. ex A.Juss.	D01	Abdominal pain/cramps general	Leaves, root
SR_EB_045	East Java	Java	Javanese (Local community of Seloliman)	Alyxia stellata (J.R.Forst. & G.Forst.) Roem. & Schult.	D83	Mouth/tongue/lip disease	Bark, twig
SR_EB_045	East Java	Java	Javanese (Local community of Seloliman)	Portulaca grandiflora Hook.	N01	Headache	Leaves
SR_EB_045	East Java	Java	Javanese (Local community of Seloliman)	Tradescantia spathacea Sw.	S14	Burn/scald	Leaves
SR_EB_045	East Java	Java	Javanese (Local community of Seloliman)	Andrographis paniculata (Burm.f.) Wall. ex Nees	T90	Diabetes mellitus	Leaves
SR_EB_045	East Java	Java	Javanese (Local community of Seloliman)	Biancaea sappan (L.) Tod.	B99	Blood/lymph/spleen disease other (See Note 3)	Bark
SR_EB_045	East Java	Java	Javanese (Local community of Seloliman)	Piper aduncum L.	X14	Vaginal discharge	Leaves
SR_EB_045	East Java	Java	Javanese (Local community of Seloliman)	Kalanchoe pinnata (Lam.) Pers.	R76	Tonsillitis acute	Leaves
SR_EB_045	East Java	Java	Javanese (Local community of Seloliman)	Abrus precatorius L.	D83	Mouth/tongue/lip disease	Leaves
SR_EB_045	East Java	Java	Javanese (Local community of Seloliman)	Aerva sanguinolenta (L.) Blume	X05	Menstruation absent/scanty	Leaves
SR_EB_045	East Java	Java	Javanese (Local community of Seloliman)	Hemigraphis alternata (Burm.f.) T.Anderson	D70	Gastrointestinal infection	Leaves
SR_EB_045	East Java	Java	Javanese (Local community of Seloliman)	Elephantopus scaber L.	D11	Diarrhea	Leaves
SR_EB_045	East Java	Java	Javanese (Local community of Seloliman)	Valeriana officinalis L.	N99	Neurological disease other	Root
SR_EB_045	East Java	Java	Javanese (Local community of Seloliman)	Jatropha multifida L.	S18	Open wound/cut	Sap
SR_EB_050	West Nusa Tenggara (NTB)	Sumbawa	Bima	Abelmoschus esculentus (L.) Moench	T90	Diabetes mellitus	Leaves, stem, fruit
SR_EB_050	West Nusa Tenggara (NTB)	Sumbawa	Bima	Centella asiatica (L.) Urb.	N99	Neurological disease other	Leaves
SR_EB_050	West Nusa Tenggara (NTB)	Sumbawa	Bima	Taraxacum F.H.Wigg.	K96	Hemorrhoids	Leaves
SR_EB_050	West Nusa Tenggara (NTB)	Sumbawa	Bima	Artocarpus altilis (Parkinson) Fosberg	D87	Stomach function disorder (Gastritis)	Stem (Bark/Wood implied)
SR_EB_050	West Nusa Tenggara (NTB)	Sumbawa	Bima	Anethum graveolens L.	A01	General pain	Leaves, flower
SR_EB_050	West Nusa Tenggara (NTB)	Sumbawa	Bima	Tithonia diversifolia (Hemsl.) A.Gray	K99	Cardiovascular disease other	All parts
SR_EB_050	West Nusa Tenggara (NTB)	Sumbawa	Bima	Brugmansia Pers.	A01	General pain	Leaves, fruit
SR_EB_050	West Nusa Tenggara (NTB)	Sumbawa	Bima	Jatropha curcas L.	A03	Fever	All parts
SR_EB_050	West Nusa Tenggara (NTB)	Sumbawa	Bima	Momordica charantia L.	T90	Diabetes mellitus	Leaves
SR_EB_050	West Nusa Tenggara (NTB)	Sumbawa	Bima	Coleus Lour.	A99	General disease/unspecified	Not specified
SR_EB_050	West Nusa Tenggara (NTB)	Sumbawa	Bima	Muntingia calabura L.	S18	Open wound/cut	Leaves
SR_EB_050	West Nusa Tenggara (NTB)	Sumbawa	Bima	Phyllanthus urinaria L.	S18	Open wound/cut	Leaves, stem
SR_EB_050	West Nusa Tenggara (NTB)	Sumbawa	Bima	Ageratum conyzoides L.	S18	Open wound/cut	Leaves, stem
SR_EB_050	West Nusa Tenggara (NTB)	Sumbawa	Bima	Senna alata (L.) Roxb.	S74	Dermatophytosis	All parts
SR_EB_050	West Nusa Tenggara (NTB)	Sumbawa	Bima	Curcuma longa L.	S18	Open wound/cut	Rhizome
SR_EB_050	West Nusa Tenggara (NTB)	Sumbawa	Bima	Breynia androgyna (L.) Chakrab. & N.P.Balakr.	W96	Complications of puerperium (Lactation)	Leaves
SR_EB_050	West Nusa Tenggara (NTB)	Sumbawa	Bima	Artocarpus altilis (Parkinson) Fosberg	T90	Diabetes mellitus	Leaves
SR_EB_050	West Nusa Tenggara (NTB)	Sumbawa	Bima	Psidium guajava L.	D11	Diarrhea	Leaves, shoots
SR_EB_050	West Nusa Tenggara (NTB)	Sumbawa	Bima	Euphorbia hirta L.	R02	Shortness of breath/dyspnea	Root, stem, leaves
SR_EB_048	North Kalimantan	Kalimantan (Borneo)	Dayak (Tagol and Akolod)	Dillenia eximia Miq.	A99	General disease/unspecified	Bark
SR_EB_048	North Kalimantan	Kalimantan (Borneo)	Dayak (Tagol and Akolod)	Stephania Lour.	D01	Abdominal pain/cramps general	Stem (water inside)
SR_EB_048	North Kalimantan	Kalimantan (Borneo)	Dayak (Tagol and Akolod)	Crotalaria retusa L.	S72	Scabies/other acariasis	Leaves
SR_EB_048	North Kalimantan	Kalimantan (Borneo)	Dayak (Tagol and Akolod)	Tarenna fragrans (Blume) Koord. & Valeton	A99	General disease/unspecified	Wood
SR_EB_048	North Kalimantan	Kalimantan (Borneo)	Dayak (Tagol and Akolod)	Stachytarpheta jamaicensis (L.) Vahl	D19	Teeth/gum symptom/complaint	Leaves
SR_EB_048	North Kalimantan	Kalimantan (Borneo)	Dayak (Tagol and Akolod)	Pentace Hassk.	R05	Cough	Leaves
SR_EB_048	North Kalimantan	Kalimantan (Borneo)	Dayak (Tagol and Akolod)	Cinnamomum iners Reinw. ex Blume	A99	General disease/unspecified	Bark
SR_EB_048	North Kalimantan	Kalimantan (Borneo)	Dayak (Tagol and Akolod)	Eurycoma longifolia Jack	Y07	Impotence NOS (See Note 4)	Root
SR_EB_048	North Kalimantan	Kalimantan (Borneo)	Dayak (Tagol and Akolod)	Schismatoglottis calyptrata (Roxb.) Zoll. & Moritzi	S18	Open wound/cut	Sap
SR_EB_048	North Kalimantan	Kalimantan (Borneo)	Dayak (Tagol and Akolod)	Nauclea L.	D14	Hematemesis/vomiting blood	Bark
SR_EB_048	North Kalimantan	Kalimantan (Borneo)	Dayak (Tagol and Akolod)	Clibadium surinamense L.	S18	Open wound/cut	Not specified
SR_EB_048	North Kalimantan	Kalimantan (Borneo)	Dayak (Tagol and Akolod)	Shorea Roxb. ex C.F.Gaertn.	A01	General pain	Plant oil (minyak nabati)
SR_EB_049	Southeast Sulawesi	Sulawesi	Buton	Aleurites moluccana (L.) Willd.	T92	Gout	Seed
SR_EB_049	Southeast Sulawesi	Sulawesi	Buton	Ananas comosus (L.) Merr.	T92	Gout	Fruit
SR_EB_049	Southeast Sulawesi	Sulawesi	Buton	Andrographis paniculata (Burm.f.) Wall. ex Nees	A03	Fever	Leaves
SR_EB_049	Southeast Sulawesi	Sulawesi	Buton	Annona muricata L.	A03	Fever	Leaves
SR_EB_049	Southeast Sulawesi	Sulawesi	Buton	Annona squamosa L.	R05	Cough	Leaves
SR_EB_049	Southeast Sulawesi	Sulawesi	Buton	Anredera cordifolia (Ten.) Steenis	T92	Gout	Leaves
SR_EB_049	Southeast Sulawesi	Sulawesi	Buton	Arenga pinnata (Wurmb) Merr.	A97	No disease (Prevention/Maintenance)	Sap (Nira/Sugar)
SR_EB_049	Southeast Sulawesi	Sulawesi	Buton	Carica papaya L.	A73	Malaria	Leaves
SR_EB_049	Southeast Sulawesi	Sulawesi	Buton	Cinnamomum burmanni (Nees) Blume	A29	General symptom/complaint other	Bark
SR_EB_049	Southeast Sulawesi	Sulawesi	Buton	Citrus aurantiifolia (Christm.) Swingle	B99	Blood/lymph/spleen disease other	Fruit
SR_EB_049	Southeast Sulawesi	Sulawesi	Buton	Coriandrum sativum L.	L86	Back syndrome with radiating pain	Seed
SR_EB_049	Southeast Sulawesi	Sulawesi	Buton	Cocos nucifera L.	S18	Open wound/cut	Oil
SR_EB_049	Southeast Sulawesi	Sulawesi	Buton	Cuminum cyminum L.	W92	Uncomplicated delivery (Puerperal care)	Seed
SR_EB_049	Southeast Sulawesi	Sulawesi	Buton	Curcuma longa L.	R05	Cough	Rhizome
SR_EB_049	Southeast Sulawesi	Sulawesi	Buton	Curcuma zanthorrhiza Roxb.	D87	Stomach function disorder	Rhizome
SR_EB_049	Southeast Sulawesi	Sulawesi	Buton	Curcuma zedoaria (Christm.) Roscoe	T90	Diabetes mellitus	Rhizome
SR_EB_049	Southeast Sulawesi	Sulawesi	Buton	Cymbopogon citratus (DC.) Stapf	W92	Uncomplicated delivery (Puerperal care)	Root, Stem
SR_EB_049	Southeast Sulawesi	Sulawesi	Buton	Cymbopogon nardus (L.) Rendle	T90	Diabetes mellitus	Stem, Root
SR_EB_049	Southeast Sulawesi	Sulawesi	Buton	Euphorbia heterophylla L.	D12	Constipation	Leaves
SR_EB_049	Southeast Sulawesi	Sulawesi	Buton	Gynura procumbens (Lour.) Merr.	S14	Burn/scald	Leaves
SR_EB_049	Southeast Sulawesi	Sulawesi	Buton	Jatropha curcas L.	A03	Fever	Leaves, sap
SR_EB_049	Southeast Sulawesi	Sulawesi	Buton	Kaempferia galanga L.	X05	Menstruation absent/scanty	Rhizome
SR_EB_049	Southeast Sulawesi	Sulawesi	Buton	Kalanchoe pinnata (Lam.) Pers.	A03	Fever	Leaves
SR_EB_049	Southeast Sulawesi	Sulawesi	Buton	Lannea coromandelica (Houtt.) Merr.	A29	General symptom/complaint other	Root or bark
SR_EB_049	Southeast Sulawesi	Sulawesi	Buton	Lawsonia inermis L.	R21	Throat symptom/complaint	Leaves
SR_EB_049	Southeast Sulawesi	Sulawesi	Buton	Momordica charantia L.	R25	Sputum/phlegm abnormal	Leaves
SR_EB_049	Southeast Sulawesi	Sulawesi	Buton	Morinda citrifolia L.	A09	Sweating problem	Fruit
SR_EB_049	Southeast Sulawesi	Sulawesi	Buton	Moringa oleifera Lam.	F92	Cataract	Leaves
SR_EB_049	Southeast Sulawesi	Sulawesi	Buton	Orthosiphon aristatus (Blume) Miq.	A73	Malaria	Leaves
SR_EB_049	Southeast Sulawesi	Sulawesi	Buton	Pandanus amaryllifolius Roxb. ex Lindl.	A09	Sweating problem	Leaves
SR_EB_049	Southeast Sulawesi	Sulawesi	Buton	Piper betle L.	W92	Uncomplicated delivery (Puerperal care)	Leaves
SR_EB_049	Southeast Sulawesi	Sulawesi	Buton	Piper nigrum L.	A29	General symptom/complaint other	Seed (Pepper)
SR_EB_049	Southeast Sulawesi	Sulawesi	Buton	Piper ornatum N.E.Br.	X14	Vaginal discharge	Leaves
SR_EB_049	Southeast Sulawesi	Sulawesi	Buton	Pluchea indica (L.) Less.	A09	Sweating problem	Leaves
SR_EB_049	Southeast Sulawesi	Sulawesi	Buton	Psidium guajava L.	D11	Diarrhea	Leaves
SR_EB_049	Southeast Sulawesi	Sulawesi	Buton	Raphanus sativus L.	T92	Gout	Fruit (Radish)
SR_EB_049	Southeast Sulawesi	Sulawesi	Buton	Ricinus communis L.	A03	Fever	Leaves
SR_EB_049	Southeast Sulawesi	Sulawesi	Buton	Syzygium polyanthum (Wight) Walp.	K86	Hypertension, uncomplicated	Leaves
SR_EB_049	Southeast Sulawesi	Sulawesi	Buton	Gymnanthemum amygdalinum (Delile) Sch.Bip.	U95	Urinary calculus	Leaves
SR_EB_049	Southeast Sulawesi	Sulawesi	Buton	Zingiber officinale Roscoe	R05	Cough	Rhizome
SR_EB_049	Southeast Sulawesi	Sulawesi	Buton	Zingiber officinale Roscoe	R74	Upper respiratory infection (URI) acute	Rhizome
SR_EB_052	East Nusa Tenggara	Timor	Belu/Malaka	Jatropha curcas L.	A03	Fever	Leaves, bark, sap
SR_EB_052	East Nusa Tenggara	Timor	Belu/Malaka	Alstonia scholaris (L.) R.Br.	A03	Fever	Leaves, bark
SR_EB_052	East Nusa Tenggara	Timor	Belu/Malaka	Ceiba pentandra (L.) Gaertn.	A03	Fever	Leaves
SR_EB_052	East Nusa Tenggara	Timor	Belu/Malaka	Aleurites moluccana (L.) Willd.	D87	Stomach function disorder	Leaf buds
SR_EB_052	East Nusa Tenggara	Timor	Belu/Malaka	Annona squamosa L.	D87	Stomach function disorder	Leaf buds
SR_EB_052	East Nusa Tenggara	Timor	Belu/Malaka	Syzygium cumini (L.) Skeels	D01	Abdominal pain/cramps general	Bark
SR_EB_052	East Nusa Tenggara	Timor	Belu/Malaka	Sesbania grandiflora (L.) Pers.	X14	Vaginal discharge	Leaves
SR_EB_052	East Nusa Tenggara	Timor	Belu/Malaka	Tamarindus indica L.	A71	Measles	Leaves
SR_EB_052	East Nusa Tenggara	Timor	Belu/Malaka	Nicotiana tabacum L.	S02	Pruritus	Leaves
SR_EB_052	East Nusa Tenggara	Timor	Belu/Malaka	Zingiber officinale Roscoe	L02	Back symptom/complaint	Rhizome
SR_EB_052	East Nusa Tenggara	Timor	Belu/Malaka	Jatropha gossypiifolia L.	D70	Gastrointestinal infection	Leaves
SR_EB_052	East Nusa Tenggara	Timor	Belu/Malaka	Phytolacca americana L.	D19	Teeth/gum symptom/complaint	Root
SR_EB_052	East Nusa Tenggara	Timor	Belu/Malaka	Calotropis gigantea (L.) Dryand.	X76	Malignant neoplasm breast female	Leaves
SR_EB_052	East Nusa Tenggara	Timor	Belu/Malaka	Bidens pilosa L.	D88	Appendicitis	Leaves
SR_EB_052	East Nusa Tenggara	Timor	Belu/Malaka	Tabernaemontana divaricata (L.) R.Br. ex Roem. & Schult.	D70	Gastrointestinal infection	Leaves
SR_EB_052	East Nusa Tenggara	Timor	Belu/Malaka	Tadehagi triquetrum (L.) H.Ohashi	D13	Jaundice	Leaves
SR_EB_052	East Nusa Tenggara	Timor	Belu/Malaka	Lantana camara L.	R05	Cough	Leaves
SR_EB_052	East Nusa Tenggara	Timor	Belu/Malaka	Euphorbia thymifolia L.	D70	Gastrointestinal infection	Leaves
SR_EB_052	East Nusa Tenggara	Timor	Belu/Malaka	Stachytarpheta jamaicensis (L.) Vahl	X14	Vaginal discharge	Root
SR_EB_052	East Nusa Tenggara	Timor	Belu/Malaka	Macaranga tanarius (L.) Müll.Arg.	W92	Uncomplicated delivery (live birth)	Leaf buds
SR_EB_056	West Kalimantan	Kalimantan (Borneo)	Malay (Seponti)	Andrographis paniculata (Burm.f.) Wall. ex Nees	R96	Asthma	Stem, Leaves
SR_EB_056	West Kalimantan	Kalimantan (Borneo)	Malay (Seponti)	Strobilanthes crispa (L.) Blume	S16	Bruise/contusion	Leaves
SR_EB_056	West Kalimantan	Kalimantan (Borneo)	Malay (Seponti)	Justicia gendarussa Burm.f.	L20	Joint symptom/complaint	Leaves
SR_EB_056	West Kalimantan	Kalimantan (Borneo)	Malay (Seponti)	Amaranthus retroflexus L.	A03	Fever	Leaves
SR_EB_056	West Kalimantan	Kalimantan (Borneo)	Malay (Seponti)	Annona muricata L.	L02	Back symptom/complaint	Leaves
SR_EB_056	West Kalimantan	Kalimantan (Borneo)	Malay (Seponti)	Apium graveolens L.	K86	Hypertension, uncomplicated	Leaves
SR_EB_056	West Kalimantan	Kalimantan (Borneo)	Malay (Seponti)	Centella asiatica (L.) Urb.	L20	Joint symptom/complaint	Leaves
SR_EB_056	West Kalimantan	Kalimantan (Borneo)	Malay (Seponti)	Alstonia scholaris (L.) R.Br.	A03	Fever	Leaves, Sap
SR_EB_056	West Kalimantan	Kalimantan (Borneo)	Malay (Seponti)	Catharanthus roseus (L.) G.Don	D19	Teeth/gum symptom/complaint	Leaves
SR_EB_056	West Kalimantan	Kalimantan (Borneo)	Malay (Seponti)	Acorus calamus L.	A03	Fever	Rhizome
SR_EB_056	West Kalimantan	Kalimantan (Borneo)	Malay (Seponti)	Cocos nucifera L.	L20	Joint symptom/complaint	Root, Coconut water
SR_EB_056	West Kalimantan	Kalimantan (Borneo)	Malay (Seponti)	Areca catechu L.	A94	Perinatal morbidity other	Fruit
SR_EB_056	West Kalimantan	Kalimantan (Borneo)	Malay (Seponti)	Gynura japonica (Thunb.) Juel	A98	Health maintenance/prevention	Fruit, Leaves
SR_EB_056	West Kalimantan	Kalimantan (Borneo)	Malay (Seponti)	Elephantopus scaber L.	A29	General symptom/complaint other	Leaves
SR_EB_056	West Kalimantan	Kalimantan (Borneo)	Malay (Seponti)	Ageratum conyzoides L.	A08	Swelling/edema	Leaves
SR_EB_056	West Kalimantan	Kalimantan (Borneo)	Malay (Seponti)	Pluchea indica (L.) Less.	A09	Sweating problem	Leaves
SR_EB_056	West Kalimantan	Kalimantan (Borneo)	Malay (Seponti)	Sonchus arvensis L.	U99	Urinary disease other	Leaves
SR_EB_056	West Kalimantan	Kalimantan (Borneo)	Malay (Seponti)	Gynura procumbens (Lour.) Merr.	T03	Loss of appetite	Leaves
SR_EB_056	West Kalimantan	Kalimantan (Borneo)	Malay (Seponti)	Cosmos caudatus Kunth	N99	Neurological disease other	Leaves
SR_EB_056	West Kalimantan	Kalimantan (Borneo)	Malay (Seponti)	Eclipta prostrata (L.) L. (Syn: Eclipta alba)	A78	Infectious disease other	Leaves
SR_EB_056	West Kalimantan	Kalimantan (Borneo)	Malay (Seponti)	Anredera cordifolia (Ten.) Steenis	X05	Menstruation absent/scanty (See Note 1)	Leaves
SR_EB_056	West Kalimantan	Kalimantan (Borneo)	Malay (Seponti)	Ananas comosus (L.) Merr.	D07	Dyspepsia/indigestion	Fruit
SR_EB_056	West Kalimantan	Kalimantan (Borneo)	Malay (Seponti)	Carica papaya L.	L20	Joint symptom/complaint	Root, Leaves
SR_EB_056	West Kalimantan	Kalimantan (Borneo)	Malay (Seponti)	Ipomoea batatas (L.) Lam.	S10	Boil/carbuncle/cellulitis	Leaves
SR_EB_056	West Kalimantan	Kalimantan (Borneo)	Malay (Seponti)	Kalanchoe pinnata (Lam.) Pers.	D08	Flatulence/gas/belching	Tuber, Leaves
SR_EB_056	West Kalimantan	Kalimantan (Borneo)	Malay (Seponti)	Benincasa hispida (Thunb.) Cogn.	D14	Hematemesis/vomiting blood	Fruit
SR_EB_056	West Kalimantan	Kalimantan (Borneo)	Malay (Seponti)	Momordica charantia L.	S10	Boil/carbuncle/cellulitis	Leaves
SR_EB_056	West Kalimantan	Kalimantan (Borneo)	Malay (Seponti)	Scleria ciliaris Nees	S18	Open wound/cut	Leaves
SR_EB_056	West Kalimantan	Kalimantan (Borneo)	Malay (Seponti)	Dillenia suffruticosa (Griff.) Martelli	W96	Complications of puerperium (Lactation)	Leaves
SR_EB_056	West Kalimantan	Kalimantan (Borneo)	Malay (Seponti)	Manihot esculenta Crantz	D87	Stomach function disorder	Tuber
SR_EB_056	West Kalimantan	Kalimantan (Borneo)	Malay (Seponti)	Jatropha curcas L.	D83	Mouth/tongue/lip disease	Sap
SR_EB_056	West Kalimantan	Kalimantan (Borneo)	Malay (Seponti)	Jatropha podagrica Hook.	A03	Fever	Leaves
SR_EB_056	West Kalimantan	Kalimantan (Borneo)	Malay (Seponti)	Cissus quadrangularis L.	S12	Insect/animal bite	Leaves
SR_EB_056	West Kalimantan	Kalimantan (Borneo)	Malay (Seponti)	Phyllanthus niruri L.	A03	Fever	Leaves
SR_EB_056	West Kalimantan	Kalimantan (Borneo)	Malay (Seponti)	Euphorbia hirta L.	U05	Urination problems, other	Whole plant
SR_EB_056	West Kalimantan	Kalimantan (Borneo)	Malay (Seponti)	Acalypha hispida Burm.f.	S16	Bruise/contusion	Leaves
SR_EB_056	West Kalimantan	Kalimantan (Borneo)	Malay (Seponti)	Aleurites moluccana (L.) Willd.	D19	Teeth/gum symptom/complaint	Leaves
SR_EB_056	West Kalimantan	Kalimantan (Borneo)	Malay (Seponti)	Breynia androgyna (L.) Chakrab. & N.P.Balakr.	W96	Complications of puerperium (Lactation)	Seeds
SR_EB_056	West Kalimantan	Kalimantan (Borneo)	Malay (Seponti)	Tamarindus indica L.	W92	Uncomplicated delivery (Puerperal care)	Leaves, Fruit
SR_EB_056	West Kalimantan	Kalimantan (Borneo)	Malay (Seponti)	Vigna unguiculata (L.) Walp.	S74	Dermatophytosis	Leaves
SR_EB_056	West Kalimantan	Kalimantan (Borneo)	Malay (Seponti)	Senna alata (L.) Roxb.	D21	Worms/other parasites	Leaves
SR_EB_056	West Kalimantan	Kalimantan (Borneo)	Malay (Seponti)	Leucaena leucocephala (Lam.) de Wit	A99	General disease/unspecified	Seeds
SR_EB_056	West Kalimantan	Kalimantan (Borneo)	Malay (Seponti)	Eleutherine bulbosa (Mill.) Urb.	K86	Hypertension, uncomplicated	Tuber
SR_EB_056	West Kalimantan	Kalimantan (Borneo)	Malay (Seponti)	Orthosiphon aristatus (Blume) Miq.	L02	Back symptom/complaint	Leaves
SR_EB_056	West Kalimantan	Kalimantan (Borneo)	Malay (Seponti)	Ocimum basilicum L.	A09	Sweating problem	Leaves
SR_EB_056	West Kalimantan	Kalimantan (Borneo)	Malay (Seponti)	Cinnamomum burmanni (Nees) Blume	D01	Abdominal pain/cramps general	Bark
SR_EB_056	West Kalimantan	Kalimantan (Borneo)	Malay (Seponti)	Allium cepa L.	R74	Upper respiratory infection (URI) acute	Tuber
SR_EB_056	West Kalimantan	Kalimantan (Borneo)	Malay (Seponti)	Allium sativum L.	S10	Boil/carbuncle/cellulitis	Tuber
SR_EB_056	West Kalimantan	Kalimantan (Borneo)	Malay (Seponti)	Aloe vera (L.) Burm.f.	S14	Burn/scald	Leaves
SR_EB_056	West Kalimantan	Kalimantan (Borneo)	Malay (Seponti)	Cordyline fruticosa (L.) A.Chev.	S18	Open wound/cut	Leaves
SR_EB_056	West Kalimantan	Kalimantan (Borneo)	Malay (Seponti)	Lygodium microphyllum (Cav.) R.Br.	S12	Insect/animal bite	Leaves
SR_EB_056	West Kalimantan	Kalimantan (Borneo)	Malay (Seponti)	Hibiscus rosa-sinensis L.	A03	Fever	Root, Flower
SR_EB_056	West Kalimantan	Kalimantan (Borneo)	Malay (Seponti)	Hibiscus sabdariffa L.	X02	Dysmenorrhea	Fruit
SR_EB_056	West Kalimantan	Kalimantan (Borneo)	Malay (Seponti)	Melastoma malabathricum L.	D11	Diarrhea	Leaves
SR_EB_056	West Kalimantan	Kalimantan (Borneo)	Malay (Seponti)	Tinospora crispa (L.) Miers	A03	Fever	Stem
SR_EB_056	West Kalimantan	Kalimantan (Borneo)	Malay (Seponti)	Cyclea laxiflora Miers	D87	Stomach function disorder	Leaves
SR_EB_056	West Kalimantan	Kalimantan (Borneo)	Malay (Seponti)	Mimosa pudica L.	R05	Cough	Leaves
SR_EB_056	West Kalimantan	Kalimantan (Borneo)	Malay (Seponti)	Artocarpus altilis (Parkinson) Fosberg	A29	General symptom/complaint other	Leaves
SR_EB_056	West Kalimantan	Kalimantan (Borneo)	Malay (Seponti)	Artocarpus camansi Blanco	D70	Gastrointestinal infection	Leaves
SR_EB_056	West Kalimantan	Kalimantan (Borneo)	Malay (Seponti)	Psidium guajava L.	D01	Abdominal pain/cramps general	Leaves
SR_EB_056	West Kalimantan	Kalimantan (Borneo)	Malay (Seponti)	Syzygium polyanthum (Wight) Walp.	D87	Stomach function disorder	Leaves
SR_EB_056	West Kalimantan	Kalimantan (Borneo)	Malay (Seponti)	Jasminum sambac (L.) Aiton	A03	Fever	Flower, Leaves
SR_EB_056	West Kalimantan	Kalimantan (Borneo)	Malay (Seponti)	Pandanus amaryllifolius Roxb. ex Lindl.	A01	General pain	Leaves
SR_EB_056	West Kalimantan	Kalimantan (Borneo)	Malay (Seponti)	Erythrina subumbrans (Hassk.) Merr.	W92	Uncomplicated delivery (Puerperal care)	Leaves
SR_EB_056	West Kalimantan	Kalimantan (Borneo)	Malay (Seponti)	Piper nigrum L.	D08	Flatulence/gas/belching	Fruit
SR_EB_056	West Kalimantan	Kalimantan (Borneo)	Malay (Seponti)	Piper betle L.	F29	Eye symptom/complaint other	Leaves
SR_EB_056	West Kalimantan	Kalimantan (Borneo)	Malay (Seponti)	Piper ornatum N.E.Br.	R06	Epistaxis	Leaves
SR_EB_056	West Kalimantan	Kalimantan (Borneo)	Malay (Seponti)	Imperata cylindrica (L.) P.Beauv.	D83	Mouth/tongue/lip disease	Root
SR_EB_056	West Kalimantan	Kalimantan (Borneo)	Malay (Seponti)	Cymbopogon citratus (DC.) Stapf	D19	Teeth/gum symptom/complaint	Stem
SR_EB_056	West Kalimantan	Kalimantan (Borneo)	Malay (Seponti)	Cymbopogon nardus (L.) Rendle	S02	Pruritus	Stem
SR_EB_056	West Kalimantan	Kalimantan (Borneo)	Malay (Seponti)	Pyrrosia piloselloides (L.) M.G.Price	S10	Boil/carbuncle/cellulitis	Leaves
SR_EB_056	West Kalimantan	Kalimantan (Borneo)	Malay (Seponti)	Talinum paniculatum (Jacq.) Gaertn.	A29	General symptom/complaint other	Tuber
SR_EB_056	West Kalimantan	Kalimantan (Borneo)	Malay (Seponti)	Morinda citrifolia L.	K86	Hypertension, uncomplicated	Fruit
SR_EB_056	West Kalimantan	Kalimantan (Borneo)	Malay (Seponti)	Gardenia jasminoides J.Ellis	D01	Abdominal pain/cramps general	Leaves
SR_EB_056	West Kalimantan	Kalimantan (Borneo)	Malay (Seponti)	Coffea arabica L.	L20	Joint symptom/complaint	Root
SR_EB_056	West Kalimantan	Kalimantan (Borneo)	Malay (Seponti)	Ixora coccinea L.	X06	Menstruation excessive	Bark
SR_EB_056	West Kalimantan	Kalimantan (Borneo)	Malay (Seponti)	Spermacoce alata Aubl.	S18	Open wound/cut	Leaves
SR_EB_056	West Kalimantan	Kalimantan (Borneo)	Malay (Seponti)	Citrus aurantiifolia (Christm.) Swingle	R05	Cough	Fruit
SR_EB_056	West Kalimantan	Kalimantan (Borneo)	Malay (Seponti)	Citrus × microcarpa Bunge	D83	Mouth/tongue/lip disease	Fruit
SR_EB_056	West Kalimantan	Kalimantan (Borneo)	Malay (Seponti)	Nephelium lappaceum L.	A03	Fever	Bark
SR_EB_056	West Kalimantan	Kalimantan (Borneo)	Malay (Seponti)	Manilkara zapota (L.) P.Royen	D11	Diarrhea	Fruit
SR_EB_056	West Kalimantan	Kalimantan (Borneo)	Malay (Seponti)	Physalis angulata L.	T90	Diabetes mellitus	Whole plant
SR_EB_056	West Kalimantan	Kalimantan (Borneo)	Malay (Seponti)	Premna serratifolia L.	A09	Sweating problem	Leaves
SR_EB_056	West Kalimantan	Kalimantan (Borneo)	Malay (Seponti)	Stachytarpheta jamaicensis (L.) Vahl	S99	Skin disease, other	Leaves
SR_EB_056	West Kalimantan	Kalimantan (Borneo)	Malay (Seponti)	Zingiber montanum (J.Koenig) Link ex A.Dietr.	D01	Abdominal pain/cramps general	Rhizome
SR_EB_056	West Kalimantan	Kalimantan (Borneo)	Malay (Seponti)	Kaempferia galanga L.	D01	Abdominal pain/cramps general	Rhizome
SR_EB_056	West Kalimantan	Kalimantan (Borneo)	Malay (Seponti)	Curcuma longa L.	A29	General symptom/complaint other	Rhizome
SR_EB_056	West Kalimantan	Kalimantan (Borneo)	Malay (Seponti)	Curcuma heyneana Valeton & Zijp	S74	Dermatophytosis	Rhizome
SR_EB_056	West Kalimantan	Kalimantan (Borneo)	Malay (Seponti)	Alpinia galanga (L.) Willd.	L20	Joint symptom/complaint	Rhizome
SR_EB_056	West Kalimantan	Kalimantan (Borneo)	Malay (Seponti)	Zingiber officinale Roscoe	D87	Stomach function disorder	Rhizome
SR_EB_056	West Kalimantan	Kalimantan (Borneo)	Malay (Seponti)	Zingiber officinale Roscoe	W92	Uncomplicated delivery (Puerperal care)	Rhizome
SR_EB_056	West Kalimantan	Kalimantan (Borneo)	Malay (Seponti)	Curcuma zanthorrhiza Roxb.	A72	Chickenpox	Rhizome
SR_EB_056	West Kalimantan	Kalimantan (Borneo)	Malay (Seponti)	Etlingera elatior (Jack) R.M.Sm.	W96	Complications of puerperium (Lactation)	Flower
SR_EB_057	East Nusa Tenggara	Timor	Helong/Timor	Mangifera indica L.	K86	Hypertension, uncomplicated	Old leaves, bark
SR_EB_057	East Nusa Tenggara	Timor	Helong/Timor	Artocarpus heterophyllus Lam.	K86	Hypertension, uncomplicated	Leaves
SR_EB_057	East Nusa Tenggara	Timor	Helong/Timor	Muntingia calabura L.	T90	Diabetes mellitus	Leaves, fruit
SR_EB_057	East Nusa Tenggara	Timor	Helong/Timor	Euphorbia thymifolia L.	D99	Disease digestive system, other	Root, stem, leaves
SR_EB_057	East Nusa Tenggara	Timor	Helong/Timor	Justicia gendarussa Burm.f.	S72	Scabies/other acariasis	Leaves
SR_EB_057	East Nusa Tenggara	Timor	Helong/Timor	Elephantopus scaber L.	D97	Liver disease, other	Root
SR_EB_057	East Nusa Tenggara	Timor	Helong/Timor	Psidium guajava L.	D01	Abdominal pain/cramps general	Bark, leaf buds
SR_EB_057	East Nusa Tenggara	Timor	Helong/Timor	Crinum asiaticum L.	D91	Abdominal hernia	Tuber
SR_EB_057	East Nusa Tenggara	Timor	Helong/Timor	Annona muricata L.	D87	Stomach function disorder	Old leaves
SR_EB_057	East Nusa Tenggara	Timor	Helong/Timor	Adenium obesum (Forssk.) Roem. & Schult.	X14	Vaginal discharge	Bark
SR_EB_057	East Nusa Tenggara	Timor	Helong/Timor	Loranthus Jacq.	D97	Liver disease, other	Leaves
SR_EB_057	East Nusa Tenggara	Timor	Helong/Timor	Jatropha curcas L.	D01	Abdominal pain/cramps general	Bark
SR_EB_057	East Nusa Tenggara	Timor	Helong/Timor	Euphorbia hirta L.	D01	Abdominal pain/cramps general	Leaves, stem
SR_EB_057	East Nusa Tenggara	Timor	Helong/Timor	Citrus lucida (Scheff.) Mabb.	T81	Goiter	Young fruit
SR_EB_057	East Nusa Tenggara	Timor	Helong/Timor	Carica papaya L.	A73	Malaria	Leaves
SR_EB_057	East Nusa Tenggara	Timor	Helong/Timor	Cassia fistula L.	X75	Malignant neoplasm cervix/uterus (See Note 2)	Leaves
SR_EB_057	East Nusa Tenggara	Timor	Helong/Timor	Sorghum bicolor (L.) Moench	X76	Malignant neoplasm breast female	Dry seed
SR_EB_057	East Nusa Tenggara	Timor	Helong/Timor	Moringa oleifera Lam.	W01	Question of pregnancy/delivery (Labor pain)	Stem
SR_EB_057	East Nusa Tenggara	Timor	Helong/Timor	Delonix regia (Bojer ex Hook.) Raf.	A01	General pain	Leaves
SR_EB_057	East Nusa Tenggara	Timor	Helong/Timor	Anredera cordifolia (Ten.) Steenis	U99	Urinary disease other	Small stem, Leaves
SR_EB_057	East Nusa Tenggara	Timor	Helong/Timor	Solanum violaceum Ortega (Syn: S. indicum)	X14	Vaginal discharge	Root
SR_EB_057	East Nusa Tenggara	Timor	Helong/Timor	Alstonia scholaris (L.) R.Br.	A73	Malaria	Bark
SR_EB_057	East Nusa Tenggara	Timor	Helong/Timor	Orthosiphon aristatus (Blume) Miq.	U95	Urinary calculus	Leaves
SR_EB_057	East Nusa Tenggara	Timor	Helong/Timor	Phyllanthus niruri L.	U95	Urinary calculus	Leaves
SR_EB_057	East Nusa Tenggara	Timor	Helong/Timor	Talinum paniculatum (Jacq.) Gaertn.	D87	Stomach function disorder	Leaves
SR_EB_057	East Nusa Tenggara	Timor	Helong/Timor	Phalaenopsis Blume	L02	Back symptom/complaint	Stem
SR_EB_057	East Nusa Tenggara	Timor	Helong/Timor	Strychnos lucida R.Br.	A73	Malaria	Bark
SR_EB_057	East Nusa Tenggara	Timor	Helong/Timor	Piper betle L.	X14	Vaginal discharge	Leaves
SR_EB_057	East Nusa Tenggara	Timor	Helong/Timor	Bidens pilosa L.	S18	Open wound/cut	Leaves
SR_EB_057	East Nusa Tenggara	Timor	Helong/Timor	Ipomoea pes-caprae (L.) R.Br.	A29	General symptom/complaint other	Root
SR_EB_057	East Nusa Tenggara	Timor	Helong/Timor	Bombax ceiba L.	L76	Fracture, other	Bark
SR_EB_068	West Sulawesi	Sulawesi	Mamasa	Zingiber zerumbet (L.) Roscoe ex Sm.	A78	Infectious disease other (Typhoid)	Tuber
SR_EB_068	West Sulawesi	Sulawesi	Mamasa	Crassocephalum crepidioides (Benth.) S.Moore	X76	Malignant neoplasm breast female	Young leaves and stem
SR_EB_068	West Sulawesi	Sulawesi	Mamasa	Sida rhombifolia L.	A86	Toxic effect non-medicinal substance	Root
SR_EB_068	West Sulawesi	Sulawesi	Mamasa	Alpinia galanga (L.) Willd.	L20	Joint symptom/complaint	Tuber
SR_EB_068	West Sulawesi	Sulawesi	Mamasa	Solanum lycopersicum L.	A03	Fever	Young leaves and stem
SR_EB_068	West Sulawesi	Sulawesi	Mamasa	Coffea arabica L.	K86	Hypertension, uncomplicated	Leaves
SR_EB_068	West Sulawesi	Sulawesi	Mamasa	Nicotiana tabacum L.	F93	Glaucoma	Leaves
SR_EB_068	West Sulawesi	Sulawesi	Mamasa	Ageratum conyzoides L.	D87	Stomach function disorder	Young leaves and stem
SR_EB_068	West Sulawesi	Sulawesi	Mamasa	Lantana camara L.	D87	Stomach function disorder	Young leaves and stem
SR_EB_068	West Sulawesi	Sulawesi	Mamasa	Imperata cylindrica (L.) P.Beauv.	T90	Diabetes mellitus	Root
SR_EB_068	West Sulawesi	Sulawesi	Mamasa	Commelina diffusa Burm.f.	F93	Glaucoma	Leaves
SR_EB_068	West Sulawesi	Sulawesi	Mamasa	Nephrolepis hirsutula (G.Forst.) C.Presl	S14	Burn/scald	Shoots
SR_EB_068	West Sulawesi	Sulawesi	Mamasa	Cyperus rotundus L.	U99	Urinary disease other	Young leaves
SR_EB_068	West Sulawesi	Sulawesi	Mamasa	Cantinoa americana (Aubl.) Harley & J.F.B.Pastore	A03	Fever	Young leaves and stem
SR_EB_068	West Sulawesi	Sulawesi	Mamasa	Musa × paradisiaca L.	S18	Open wound/cut	Banana sucker (anak pisang)
SR_EB_068	West Sulawesi	Sulawesi	Mamasa	Musa × paradisiaca L.	K96	Hemorrhoids	Fruit peel
SR_EB_068	West Sulawesi	Sulawesi	Mamasa	Curcuma zedoaria (Christm.) Roscoe	A29	General symptom/complaint other	Tuber
SR_EB_068	West Sulawesi	Sulawesi	Mamasa	Stachytarpheta jamaicensis (L.) Vahl	T92	Gout	Young leaves and stem
SR_EB_068	West Sulawesi	Sulawesi	Mamasa	Morus alba L.	K86	Hypertension, uncomplicated	Leaves
SR_EB_068	West Sulawesi	Sulawesi	Mamasa	Psidium guajava L.	D11	Diarrhea	Leaf shoots
SR_EB_068	West Sulawesi	Sulawesi	Mamasa	Pontederia crassipes Mart.	A78	Infectious disease other (Typhoid)	Leaves
SR_EB_068	West Sulawesi	Sulawesi	Mamasa	Elephantopus scaber L.	D11	Diarrhea	Leaves
SR_EB_068	West Sulawesi	Sulawesi	Mamasa	Melastoma malabathricum L.	T93	Lipid metabolism disorder	Leaves
SR_EB_068	West Sulawesi	Sulawesi	Mamasa	Centella asiatica (L.) Urb.	A29	General symptom/complaint other	Leaves
SR_EB_068	West Sulawesi	Sulawesi	Mamasa	Solanum nigrum L.	A78	Infectious disease other (Typhoid)	Young leaves and stem
SR_EB_068	West Sulawesi	Sulawesi	Mamasa	Peperomia pellucida (L.) Kunth	L20	Joint symptom/complaint	Young leaves and stem
SR_EB_068	West Sulawesi	Sulawesi	Mamasa	Erigeron canadensis L.	N99	Neurological disease other	Leaves
SR_EB_068	West Sulawesi	Sulawesi	Mamasa	Piper betle L.	X14	Vaginal discharge	Leaves
SR_EB_068	West Sulawesi	Sulawesi	Mamasa	Piper betle L.	D87	Stomach function disorder	Leaves
SR_EB_068	West Sulawesi	Sulawesi	Mamasa	Oxalis corniculata L.	R96	Asthma	Leaves
SR_EB_068	West Sulawesi	Sulawesi	Mamasa	Carica papaya L.	D87	Stomach function disorder	Root
SR_EB_068	West Sulawesi	Sulawesi	Mamasa	Carica papaya L.	D87	Stomach function disorder	Leaves
SR_EB_068	West Sulawesi	Sulawesi	Mamasa	Carica papaya L.	A77	Viral disease other (Dengue)	Leaves
SR_EB_068	West Sulawesi	Sulawesi	Mamasa	Coleus scutellarioides (L.) Benth.	R05	Cough	Leaves
SR_EB_068	West Sulawesi	Sulawesi	Mamasa	Coleus scutellarioides (L.) Benth.	T90	Diabetes mellitus	Leaves
SR_EB_068	West Sulawesi	Sulawesi	Mamasa	Momordica charantia L.	A72	Chickenpox (See Note 3)	Leaves
SR_EB_068	West Sulawesi	Sulawesi	Mamasa	Chromolaena odorata (L.) R.M.King & H.Rob.	S18	Open wound/cut	Leaves
SR_EB_068	West Sulawesi	Sulawesi	Mamasa	Zingiber montanum (J.Koenig) Link ex A.Dietr.	A78	Infectious disease other	Tuber
SR_EB_068	West Sulawesi	Sulawesi	Mamasa	Urena lobata L.	W92	Uncomplicated delivery (Induction)	Root
SR_EB_068	West Sulawesi	Sulawesi	Mamasa	Polypodium glycyrrhiza D.C.Eaton (Note: Vernacular mismatch possible)	S07	Rash generalized	Leaves
SR_EB_062	South Sumatra	Sumatra	Malay (Local community of Perajen)	Cocos nucifera L.	B99	Blood/lymph/spleen disease other	Fruit water
SR_EB_062	South Sumatra	Sumatra	Malay (Local community of Perajen)	Eleutherine bulbosa (Mill.) Urb.	D12	Constipation	Tuber
SR_EB_062	South Sumatra	Sumatra	Malay (Local community of Perajen)	Curcuma longa L.	X02	Dysmenorrhea	Rhizome, Leaves
SR_EB_062	South Sumatra	Sumatra	Malay (Local community of Perajen)	Kaempferia galanga L.	T03	Loss of appetite	Rhizome
SR_EB_062	South Sumatra	Sumatra	Malay (Local community of Perajen)	Zingiber officinale Roscoe	R74	Upper respiratory infection (URI) acute	Rhizome, Leaves
SR_EB_062	South Sumatra	Sumatra	Malay (Local community of Perajen)	Aloe vera (L.) Burm.f.	S02	Pruritus	Leaves (gel)
SR_EB_062	South Sumatra	Sumatra	Malay (Local community of Perajen)	Hippobroma longiflora (L.) G.Don	F01	Eye pain	Flower base
SR_EB_062	South Sumatra	Sumatra	Malay (Local community of Perajen)	Carica papaya L.	D87	Stomach function disorder	Leaves
SR_EB_062	South Sumatra	Sumatra	Malay (Local community of Perajen)	Selenicereus undatus (Haw.) D.R.Hunt	A79	Malignancy NOS (Prevention)	Fruit peel
SR_EB_062	South Sumatra	Sumatra	Malay (Local community of Perajen)	Allamanda cathartica L.	D12	Constipation	Leaves, Flower
SR_EB_062	South Sumatra	Sumatra	Malay (Local community of Perajen)	Allamanda cathartica L.	D19	Teeth/gum symptom/complaint	Sap
SR_EB_062	South Sumatra	Sumatra	Malay (Local community of Perajen)	Catharanthus roseus (L.) G.Don	T90	Diabetes mellitus	Root
SR_EB_062	South Sumatra	Sumatra	Malay (Local community of Perajen)	Averrhoa bilimbi L.	R05	Cough	Leaves, fruit
SR_EB_062	South Sumatra	Sumatra	Malay (Local community of Perajen)	Psidium guajava L.	D01	Abdominal pain/cramps general	Leaves, fruit, seeds
SR_EB_062	South Sumatra	Sumatra	Malay (Local community of Perajen)	Ocimum americanum L.	K86	Hypertension, uncomplicated	Leaves
SR_EB_062	South Sumatra	Sumatra	Malay (Local community of Perajen)	Orthosiphon aristatus (Blume) Miq.	U95	Urinary calculus	All parts
SR_EB_062	South Sumatra	Sumatra	Malay (Local community of Perajen)	Annona muricata L.	A79	Malignancy NOS	Leaves
SR_EB_062	South Sumatra	Sumatra	Malay (Local community of Perajen)	Ceiba pentandra (L.) Gaertn.	A03	Fever	Leaves
SR_EB_062	South Sumatra	Sumatra	Malay (Local community of Perajen)	Piper betle L.	A09	Sweating problem	Leaves
SR_EB_062	South Sumatra	Sumatra	Malay (Local community of Perajen)	Imperata cylindrica (L.) P.Beauv.	Y85	Benign prostatic hypertrophy	Root
SR_EB_062	South Sumatra	Sumatra	Malay (Local community of Perajen)	Cymbopogon citratus (DC.) Stapf	A03	Fever	Stem
SR_EB_062	South Sumatra	Sumatra	Malay (Local community of Perajen)	Morinda citrifolia L.	R05	Cough	Fruit
SR_EB_062	South Sumatra	Sumatra	Malay (Local community of Perajen)	Murraya paniculata (L.) Jack	R99	Respiratory disease other	Leaves
SR_EB_059	West Kalimantan	Kalimantan (Borneo)	Dayak Salako	Justicia gendarussa Burm.f.	L79	Sprain/strain of joint	Leaves
SR_EB_059	West Kalimantan	Kalimantan (Borneo)	Dayak Salako	Justicia L.	L76	Fracture, other	Leaves
SR_EB_059	West Kalimantan	Kalimantan (Borneo)	Dayak Salako	Anacardium L.	A08	Swelling/edema	Fruit
SR_EB_059	West Kalimantan	Kalimantan (Borneo)	Dayak Salako	Anisophyllea disticha (Jack) Baill.	L20	Joint symptom/complaint	All parts/Root/Leaves
SR_EB_059	West Kalimantan	Kalimantan (Borneo)	Dayak Salako	Polyalthia Blume	T90	Diabetes mellitus	Root/Leaves
SR_EB_059	West Kalimantan	Kalimantan (Borneo)	Dayak Salako	Centella asiatica (L.) Urb.	D01	Abdominal pain/cramps general	All parts
SR_EB_059	West Kalimantan	Kalimantan (Borneo)	Dayak Salako	Acorus L.	U95	Urinary calculus	Root
SR_EB_059	West Kalimantan	Kalimantan (Borneo)	Dayak Salako	Philodendron erubescens K.Koch & Augustin	S12	Insect/animal bite	Leaf stalk
SR_EB_059	West Kalimantan	Kalimantan (Borneo)	Dayak Salako	Philodendron Schott	U95	Urinary calculus	Tuber
SR_EB_059	West Kalimantan	Kalimantan (Borneo)	Dayak Salako	Arenga pinnata (Wurmb) Merr.	S02	Pruritus	Leaves
SR_EB_059	West Kalimantan	Kalimantan (Borneo)	Dayak Salako	Areca catechu L.	A12	Allergy/allergic reaction NOS	Fruit
SR_EB_059	West Kalimantan	Kalimantan (Borneo)	Dayak Salako	Blumea balsamifera (L.) DC.	R74	Upper respiratory infection (URI) acute	Leaves, Root
SR_EB_059	West Kalimantan	Kalimantan (Borneo)	Dayak Salako	Ageratum conyzoides L.	S10	Boil/carbuncle/cellulitis	Root/Leaves
SR_EB_059	West Kalimantan	Kalimantan (Borneo)	Dayak Salako	Elephantopus scaber L.	D01	Abdominal pain/cramps general	Root/Leaves
SR_EB_059	West Kalimantan	Kalimantan (Borneo)	Dayak Salako	Diplazium Sw.	A72	Chickenpox	Root, Stalk
SR_EB_059	West Kalimantan	Kalimantan (Borneo)	Dayak Salako	Dendrocalamus asper (Schult.f.) Backer	T91	Vitamin/nutritional deficiency	Young bamboo shoot
SR_EB_059	West Kalimantan	Kalimantan (Borneo)	Dayak Salako	Bambusa Schreb. (Tumiang often Schizostachyum)	A72	Chickenpox	Root, Stalk
SR_EB_059	West Kalimantan	Kalimantan (Borneo)	Dayak Salako	Bambusa Schreb.	S70	Herpes zoster	Dry leaves
SR_EB_059	West Kalimantan	Kalimantan (Borneo)	Dayak Salako	Durio zibethinus L.	N01	Headache	Young leaves/Bark
SR_EB_059	West Kalimantan	Kalimantan (Borneo)	Dayak Salako	Trema cannabina Lour.	S99	Skin disease, other	Leaves/Root
SR_EB_059	West Kalimantan	Kalimantan (Borneo)	Dayak Salako	Vernonia arborea Buch.-Ham.	A88	Heat stroke/heat collapse	Shoot
SR_EB_059	West Kalimantan	Kalimantan (Borneo)	Dayak Salako	Tetracera akara (Burm.f.) Merr.	U95	Urinary calculus	Stem/Root
SR_EB_059	West Kalimantan	Kalimantan (Borneo)	Dayak Salako	Dillenia suffruticosa (Griff.) Martelli	A78	Infectious disease other (Typhoid)	Leaves/Fruit/Young stem
SR_EB_059	West Kalimantan	Kalimantan (Borneo)	Dayak Salako	Aleurites moluccana (L.) Willd.	A78	Infectious disease other (Typhoid)	Seed
SR_EB_059	West Kalimantan	Kalimantan (Borneo)	Dayak Salako	Grona heterophylla (Willd.) H.Ohashi & K.Ohashi	R96	Asthma	All parts
SR_EB_059	West Kalimantan	Kalimantan (Borneo)	Dayak Salako	Millettia splendidissima Blume	D19	Teeth/gum symptom/complaint	Root
SR_EB_059	West Kalimantan	Kalimantan (Borneo)	Dayak Salako	Tamarindus indica L.	T90	Diabetes mellitus	Fruit
SR_EB_059	West Kalimantan	Kalimantan (Borneo)	Dayak Salako	Archidendron jiringa (Jack) I.C.Nielsen	A03	Fever	Leaves/Shoot
SR_EB_059	West Kalimantan	Kalimantan (Borneo)	Dayak Salako	Bauhinia L.	W92	Uncomplicated delivery (Puerperal care)	Root
SR_EB_059	West Kalimantan	Kalimantan (Borneo)	Dayak Salako	Dalbergia velutina Benth.	D16	Rectal bleeding/hematochezia	Root
SR_EB_059	West Kalimantan	Kalimantan (Borneo)	Dayak Salako	Cratoxylum cochinchinense (Lour.) Blume	A71	Measles	Root, Leaves
SR_EB_059	West Kalimantan	Kalimantan (Borneo)	Dayak Salako	Mentha L.	S99	Skin disease, other	All parts, leaves, stem
SR_EB_059	West Kalimantan	Kalimantan (Borneo)	Dayak Salako	Callicarpa longifolia Lam.	D83	Mouth/tongue/lip disease	Root/Leaves
SR_EB_059	West Kalimantan	Kalimantan (Borneo)	Dayak Salako	Callicarpa L.	A78	Infectious disease other (Typhoid)	Root
SR_EB_059	West Kalimantan	Kalimantan (Borneo)	Dayak Salako	Hyptis Jacq.	A04	Weakness/tiredness general	Stem/All parts
SR_EB_059	West Kalimantan	Kalimantan (Borneo)	Dayak Salako	Litsea Lam.	A88	Heat stroke/heat collapse	Shoot
SR_EB_059	West Kalimantan	Kalimantan (Borneo)	Dayak Salako	Litsea elliptica Blume	L02	Back symptom/complaint	Root
SR_EB_059	West Kalimantan	Kalimantan (Borneo)	Dayak Salako	Leea indica (Burm.f.) Merr.	S18	Open wound/cut	Leaf shoot/Root
SR_EB_059	West Kalimantan	Kalimantan (Borneo)	Dayak Salako	Dianella ensifolia (L.) DC.	A79	Malignancy NOS	Root
SR_EB_059	West Kalimantan	Kalimantan (Borneo)	Dayak Salako	Eleutherine bulbosa (Mill.) Urb.	K86	Hypertension, uncomplicated	Rhizome/Tuber
SR_EB_059	West Kalimantan	Kalimantan (Borneo)	Dayak Salako	Gossypium arboreum L.	N01	Headache	Leaves
SR_EB_059	West Kalimantan	Kalimantan (Borneo)	Dayak Salako	Urena sinuata L.	L02	Back symptom/complaint	Root
SR_EB_059	West Kalimantan	Kalimantan (Borneo)	Dayak Salako	Heritiera Aiton	A86	Toxic effect non-medicinal substance	Root
SR_EB_059	West Kalimantan	Kalimantan (Borneo)	Dayak Salako	Donax Lour.	W92	Uncomplicated delivery (Puerperal care)	Root
SR_EB_059	West Kalimantan	Kalimantan (Borneo)	Dayak Salako	Bellucia pentamera Naudin	K86	Hypertension, uncomplicated	Root
SR_EB_059	West Kalimantan	Kalimantan (Borneo)	Dayak Salako	Melastoma candidum D.Don	S18	Open wound/cut	Leaves, Root
SR_EB_059	West Kalimantan	Kalimantan (Borneo)	Dayak Salako	Azadirachta indica A.Juss.	R74	Upper respiratory infection (URI) acute	Leaves
SR_EB_059	West Kalimantan	Kalimantan (Borneo)	Dayak Salako	Tinospora crispa (L.) Miers	F01	Eye pain	Root
SR_EB_059	West Kalimantan	Kalimantan (Borneo)	Dayak Salako	Ficus L.	D01	Abdominal pain/cramps general	Leaves/Shoot
SR_EB_059	West Kalimantan	Kalimantan (Borneo)	Dayak Salako	Artocarpus anisophyllus Miq.	S70	Herpes zoster	Dry Leaves
SR_EB_059	West Kalimantan	Kalimantan (Borneo)	Dayak Salako	Ficus benjamina L.	S02	Pruritus	Leaves, Root
SR_EB_059	West Kalimantan	Kalimantan (Borneo)	Dayak Salako	Rhodomyrtus tomentosa (Aiton) Hassk.	A99	General disease/unspecified	Root, Leaves
SR_EB_059	West Kalimantan	Kalimantan (Borneo)	Dayak Salako	Syzygium Gaertn.	K86	Hypertension, uncomplicated	Leaves
SR_EB_059	West Kalimantan	Kalimantan (Borneo)	Dayak Salako	Nepenthes mirabilis (Lour.) Druce	K96	Hemorrhoids	Root
SR_EB_059	West Kalimantan	Kalimantan (Borneo)	Dayak Salako	Breynia cernua (Poir.) Müll.Arg.	W96	Complications of puerperium (Lactation)	Fruit, Root
SR_EB_059	West Kalimantan	Kalimantan (Borneo)	Dayak Salako	Breynia J.R.Forst. & G.Forst.	D19	Teeth/gum symptom/complaint	Fruit
SR_EB_059	West Kalimantan	Kalimantan (Borneo)	Dayak Salako	Piper betle L.	N01	Headache	Leaves
SR_EB_059	West Kalimantan	Kalimantan (Borneo)	Dayak Salako	Piper ornatum N.E.Br.	S10	Boil/carbuncle/cellulitis	Leaves
SR_EB_059	West Kalimantan	Kalimantan (Borneo)	Dayak Salako	Piper arborescens Roxb.	S10	Boil/carbuncle/cellulitis	Fruit, Root
SR_EB_059	West Kalimantan	Kalimantan (Borneo)	Dayak Salako	Piper L.	A73	Malaria	Root
SR_EB_059	West Kalimantan	Kalimantan (Borneo)	Dayak Salako	Piper L.	W92	Uncomplicated delivery (Puerperal care)	Root, Stem
SR_EB_059	West Kalimantan	Kalimantan (Borneo)	Dayak Salako	Piper L.	D01	Abdominal pain/cramps general	Leaves
SR_EB_059	West Kalimantan	Kalimantan (Borneo)	Dayak Salako	Piper L.	S77	Malignant neoplasm skin	Leaves
SR_EB_059	West Kalimantan	Kalimantan (Borneo)	Dayak Salako	Piper L.	A12	Allergy/allergic reaction NOS	Leaves
SR_EB_059	West Kalimantan	Kalimantan (Borneo)	Dayak Salako	Piper L.	S18	Open wound/cut	Leaves
SR_EB_059	West Kalimantan	Kalimantan (Borneo)	Dayak Salako	Piper L.	N01	Headache	Leaves
SR_EB_059	West Kalimantan	Kalimantan (Borneo)	Dayak Salako	Blechnum orientale L.	S18	Open wound/cut	Leaves
SR_EB_059	West Kalimantan	Kalimantan (Borneo)	Dayak Salako	Drynaria quercifolia (L.) J.Sm.	A73	Malaria	Leaf shoot
SR_EB_059	West Kalimantan	Kalimantan (Borneo)	Dayak Salako	Pyrrosia piloselloides (L.) M.G.Price	W92	Uncomplicated delivery (Puerperal care)	Leaves
SR_EB_059	West Kalimantan	Kalimantan (Borneo)	Dayak Salako	Scleromitrion verticillatum (L.) R.J.Wang	R96	Asthma	All parts
SR_EB_059	West Kalimantan	Kalimantan (Borneo)	Dayak Salako	Myrmecodia Jack	A79	Malignancy NOS	All parts
SR_EB_059	West Kalimantan	Kalimantan (Borneo)	Dayak Salako	Oldenlandia corymbosa L.	L76	Fracture, other	All parts
SR_EB_059	West Kalimantan	Kalimantan (Borneo)	Dayak Salako	Morinda L.	W92	Uncomplicated delivery (Puerperal care)	Root
SR_EB_059	West Kalimantan	Kalimantan (Borneo)	Dayak Salako	Viscum ovalifolium Wall. ex DC.	D11	Diarrhea	Root, Leaves
SR_EB_059	West Kalimantan	Kalimantan (Borneo)	Dayak Salako	Viscum L.	S72	Scabies/other acariasis	Leaves, Stem
SR_EB_059	West Kalimantan	Kalimantan (Borneo)	Dayak Salako	Viscum ovalifolium Wall. ex DC.	A79	Malignancy NOS	All parts, Root, Leaves
SR_EB_059	West Kalimantan	Kalimantan (Borneo)	Dayak Salako	Lepisanthes alata (Blume) Leenh.	D01	Abdominal pain/cramps general	Unripe fruit
SR_EB_059	West Kalimantan	Kalimantan (Borneo)	Dayak Salako	Eurycoma longifolia Jack	A73	Malaria	Root
SR_EB_059	West Kalimantan	Kalimantan (Borneo)	Dayak Salako	Symplocos adenophylla Wall. ex G.Don	A72	Chickenpox	Root
SR_EB_059	West Kalimantan	Kalimantan (Borneo)	Dayak Salako	Aquilaria moluccensis Oken	K86	Hypertension, uncomplicated	Leaves
SR_EB_059	West Kalimantan	Kalimantan (Borneo)	Dayak Salako	Phaleria macrocarpa (Scheff.) Boerl.	K86	Hypertension, uncomplicated	Fruit, Root, Leaves
SR_EB_059	West Kalimantan	Kalimantan (Borneo)	Dayak Salako	Gironniera nervosa Planch.	A73	Malaria	Root
SR_EB_059	West Kalimantan	Kalimantan (Borneo)	Dayak Salako	Vitex L.	S72	Scabies/other acariasis	Leaves
SR_EB_059	West Kalimantan	Kalimantan (Borneo)	Dayak Salako	Vitex L.	W92	Uncomplicated delivery (Puerperal care)	Root
SR_EB_059	West Kalimantan	Kalimantan (Borneo)	Dayak Salako	Vitex L.	L02	Back symptom/complaint	Root, Leaves
SR_EB_072	South Kalimantan	Kalimantan (Borneo)	Dayak Meratus	Justicia gendarussa Burm.f.	L76	Fracture, other	Leaves
SR_EB_072	South Kalimantan	Kalimantan (Borneo)	Dayak Meratus	Hellenia speciosa (J.Koenig) S.R.Dutta	D11	Diarrhea	Root
SR_EB_072	South Kalimantan	Kalimantan (Borneo)	Dayak Meratus	Lansium domesticum Corrêa	A73	Malaria (See Note 4)	Bark
SR_EB_072	South Kalimantan	Kalimantan (Borneo)	Dayak Meratus	Capsicum frutescens L.	S10	Boil/carbuncle/cellulitis	Leaves
SR_EB_072	South Kalimantan	Kalimantan (Borneo)	Dayak Meratus	Donax canniformis (G.Forst.) K.Schum.	A29	General symptom/complaint other (See Note 5)	Leaves
SR_EB_072	South Kalimantan	Kalimantan (Borneo)	Dayak Meratus	Metroxylon sagu Rottb.	D11	Diarrhea	Not specified
SR_EB_072	South Kalimantan	Kalimantan (Borneo)	Dayak Meratus	Kaempferia galanga L.	D01	Abdominal pain/cramps general	Leaves, Tuber
SR_EB_072	South Kalimantan	Kalimantan (Borneo)	Dayak Meratus	Cananga odorata (Lam.) Hook.f. & Thomson	D01	Abdominal pain/cramps general	Not specified
SR_EB_072	South Kalimantan	Kalimantan (Borneo)	Dayak Meratus	Unidentified	L76	Fracture, other	Leaves
SR_EB_072	South Kalimantan	Kalimantan (Borneo)	Dayak Meratus	Bambusa vulgaris Schrad. ex J.C.Wendl.	A03	Fever	Root
SR_EB_072	South Kalimantan	Kalimantan (Borneo)	Dayak Meratus	Saccharum officinarum L.	A03	Fever	Root
SR_EB_072	South Kalimantan	Kalimantan (Borneo)	Dayak Meratus	Tristaniopsis Peter G.Wilson & J.T.Waterh.	D83	Mouth/tongue/lip disease	Water from stem
SR_EB_072	South Kalimantan	Kalimantan (Borneo)	Malay (implied, but title says Dayak Meratus)	Senna alata (L.) Roxb.	S99	Skin disease, other	Leaves
SR_EB_072	South Kalimantan	Kalimantan (Borneo)	Dayak Meratus	Alpinia galanga (L.) Willd.	S74	Dermatophytosis	Tuber
SR_EB_072	South Kalimantan	Kalimantan (Borneo)	Dayak Meratus	Eurycoma longifolia Jack	L02	Back symptom/complaint	Root
SR_EB_072	South Kalimantan	Kalimantan (Borneo)	Dayak Meratus	Unidentified	L02	Back symptom/complaint	Root
SR_EB_072	South Kalimantan	Kalimantan (Borneo)	Dayak Meratus	Annona muricata L.	A03	Fever	Leaves
SR_EB_072	South Kalimantan	Kalimantan (Borneo)	Dayak Meratus	Kalanchoe pinnata (Lam.) Pers.	A03	Fever	Leaves
SR_EB_072	South Kalimantan	Kalimantan (Borneo)	Dayak Meratus	Ficus benjamina L.	A03	Fever	Leaves
SR_EB_072	South Kalimantan	Kalimantan (Borneo)	Dayak Meratus	Brucea javanica (L.) Merr.	D19	Teeth/gum symptom/complaint	Leaves
SR_EB_072	South Kalimantan	Kalimantan (Borneo)	Dayak Meratus	Unidentified	L76	Fracture, other	Leaves
SR_EB_072	South Kalimantan	Kalimantan (Borneo)	Dayak Meratus	Allium tuberosum Rottler ex Spreng.	K90	Stroke/cerebrovascular accident	Leaves
SR_EB_072	South Kalimantan	Kalimantan (Borneo)	Dayak Meratus	Unidentified	A29	General symptom/complaint other	Leaves
SR_EB_072	South Kalimantan	Kalimantan (Borneo)	Dayak Meratus	Urena lobata L.	D01	Abdominal pain/cramps general	Root
SR_EB_072	South Kalimantan	Kalimantan (Borneo)	Dayak Meratus	Syzygium aqueum (Burm.f.) Alston	D11	Diarrhea	Leaves
SR_EB_072	South Kalimantan	Kalimantan (Borneo)	Dayak Meratus	Unidentified	D11	Diarrhea	Bark
SR_EB_072	South Kalimantan	Kalimantan (Borneo)	Dayak Meratus	Musa × paradisiaca L.	A99	General disease/unspecified	Not specified
SR_EB_072	South Kalimantan	Kalimantan (Borneo)	Dayak Meratus	Phragmites karka (Retz.) Trin. ex Steud.	A99	General disease/unspecified	Not specified
SR_EB_072	South Kalimantan	Kalimantan (Borneo)	Dayak Meratus	Donax canniformis (G.Forst.) K.Schum.	A29	General symptom/complaint other	Leaves
SR_EB_070	South Kalimantan	Kalimantan (Borneo)	Bugis and Banjar	Annona muricata L.	K86	Hypertension, uncomplicated	Leaves
SR_EB_070	South Kalimantan	Kalimantan (Borneo)	Bugis and Banjar	Psidium guajava L.	D11	Diarrhea	Leaves
SR_EB_070	South Kalimantan	Kalimantan (Borneo)	Bugis and Banjar	Cocos nucifera L.	N01	Headache	Fruit (water)
SR_EB_070	South Kalimantan	Kalimantan (Borneo)	Bugis and Banjar	Nypa fruticans Wurmb	T90	Diabetes mellitus	Fruit
SR_EB_070	South Kalimantan	Kalimantan (Borneo)	Bugis and Banjar	Eleutherine bulbosa (Mill.) Urb.	A79	Malignancy NOS	Bulb
SR_EB_070	South Kalimantan	Kalimantan (Borneo)	Bugis and Banjar	Piper betle L.	A01	General pain	Leaves
SR_EB_070	South Kalimantan	Kalimantan (Borneo)	Bugis and Banjar	Carica papaya L.	A73	Malaria	Leaves (shoots)
SR_EB_070	South Kalimantan	Kalimantan (Borneo)	Bugis and Banjar	Citrus aurantiifolia (Christm.) Swingle	N01	Headache	Leaves
SR_EB_070	South Kalimantan	Kalimantan (Borneo)	Bugis and Banjar	Kalanchoe pinnata (Lam.) Pers.	S10	Boil/carbuncle/cellulitis	Leaves
SR_EB_070	South Kalimantan	Kalimantan (Borneo)	Bugis and Banjar	Ocimum tenuiflorum L.	A98	Health maintenance/prevention	Leaves
SR_EB_070	South Kalimantan	Kalimantan (Borneo)	Bugis and Banjar	Tinospora crispa (L.) Miers	A03	Fever	Stem
SR_EB_070	South Kalimantan	Kalimantan (Borneo)	Bugis and Banjar	Lannea coromandelica (Houtt.) Merr.	D14	Hematemesis/vomiting blood	Stem (Bark implied)
SR_EB_070	South Kalimantan	Kalimantan (Borneo)	Bugis and Banjar	Averrhoa bilimbi L.	K86	Hypertension, uncomplicated	Leaves
SR_EB_070	South Kalimantan	Kalimantan (Borneo)	Bugis and Banjar	Morinda citrifolia L.	N01	Headache	Fruit
SR_EB_070	South Kalimantan	Kalimantan (Borneo)	Bugis and Banjar	Muntingia calabura L.	T93	Lipid metabolism disorder	Leaves
SR_EB_070	South Kalimantan	Kalimantan (Borneo)	Bugis and Banjar	Chromolaena odorata (L.) R.M.King & H.Rob.	D87	Stomach function disorder	Leaves
SR_EB_070	South Kalimantan	Kalimantan (Borneo)	Bugis and Banjar	Areca catechu L.	A01	General pain	Fruit
SR_EB_070	South Kalimantan	Kalimantan (Borneo)	Bugis and Banjar	Melastoma candidum D.Don	U95	Urinary calculus	Root
SR_EB_071	Central Kalimantan	Kalimantan (Borneo)	Dayak Bakumpai	Hellenia speciosa (J.Koenig) S.R.Dutta	W14	Contraception female	Stem
SR_EB_071	Central Kalimantan	Kalimantan (Borneo)	Dayak Bakumpai	Donax canniformis (G.Forst.) K.Schum.	F01	Eye pain	Leaves, Stem
SR_EB_071	Central Kalimantan	Kalimantan (Borneo)	Dayak Bakumpai	Orthosiphon aristatus (Blume) Miq.	T90	Diabetes mellitus	Leaves
SR_EB_071	Central Kalimantan	Kalimantan (Borneo)	Dayak Bakumpai	Shorea macrophylla (de Vriese) P.S.Ashton	D83	Mouth/tongue/lip disease	Seed
SR_EB_071	Central Kalimantan	Kalimantan (Borneo)	Dayak Bakumpai	Tinospora crispa (L.) Miers	T90	Diabetes mellitus	Bark, Leaves
SR_EB_071	Central Kalimantan	Kalimantan (Borneo)	Dayak Bakumpai	Baccaurea lanceolata (Miq.) Müll.Arg.	T90	Diabetes mellitus	Fruit
SR_EB_071	Central Kalimantan	Kalimantan (Borneo)	Dayak Bakumpai	Helminthostachys zeylanica (L.) Hook.	U95	Urinary calculus	Root
SR_EB_071	Central Kalimantan	Kalimantan (Borneo)	Dayak Bakumpai	Asplenium nidus L.	S23	Hair loss/baldness	Leaves
SR_EB_071	Central Kalimantan	Kalimantan (Borneo)	Dayak Bakumpai	Vitex trifolia L.	S96	Acne	Leaves
SR_EB_071	Central Kalimantan	Kalimantan (Borneo)	Dayak Bakumpai	Homalanthus populneus (Geiseler) Pax	X14	Vaginal discharge	Root
SR_EB_071	Central Kalimantan	Kalimantan (Borneo)	Dayak Bakumpai	Rhodomyrtus tomentosa (Aiton) Hassk.	X02	Dysmenorrhea	Stem (young), Leaves
SR_EB_071	Central Kalimantan	Kalimantan (Borneo)	Dayak Bakumpai	Lepisanthes amoena (Hassk.) Leenh.	S86	Seborrheic dermatitis	Leaves
SR_EB_071	Central Kalimantan	Kalimantan (Borneo)	Dayak Bakumpai	Coscinium fenestratum (Gaertn.) Colebr.	D13	Jaundice	Root
SR_EB_071	Central Kalimantan	Kalimantan (Borneo)	Dayak Bakumpai	Lygodium circinatum (Burm.f.) Sw.	W92	Uncomplicated delivery (Puerperal care)	Root
SR_EB_071	Central Kalimantan	Kalimantan (Borneo)	Dayak Bakumpai	Kalanchoe pinnata (Lam.) Pers.	A03	Fever	Leaves
SR_EB_071	Central Kalimantan	Kalimantan (Borneo)	Dayak Bakumpai	Peronema canescens Jack	S18	Open wound/cut	Bark, Leaves
SR_EB_071	Central Kalimantan	Kalimantan (Borneo)	Dayak Bakumpai	Gossypium hirsutum L.	T90	Diabetes mellitus	Root, Leaves
SR_EB_071	Central Kalimantan	Kalimantan (Borneo)	Dayak Bakumpai	Stenochlaena palustris (Burm.f.) Bedd.	Y07	Impotence NOS	Root
SR_EB_071	Central Kalimantan	Kalimantan (Borneo)	Dayak Bakumpai	Cananga odorata (Lam.) Hook.f. & Thomson	D87	Stomach function disorder	Bark, Root
SR_EB_071	Central Kalimantan	Kalimantan (Borneo)	Dayak Bakumpai	Ageratum conyzoides L.	D01	Abdominal pain/cramps general	Leaves
SR_EB_075	South Kalimantan	Kalimantan (Borneo)	Dayak Meratus	Ficus elastica Roxb. ex Hornem.	A03	Fever	Leaves
SR_EB_075	South Kalimantan	Kalimantan (Borneo)	Dayak Meratus	Unidentified	A86	Toxic effect non-medicinal substance	Leaf shoots
SR_EB_075	South Kalimantan	Kalimantan (Borneo)	Dayak Meratus	Neolamarckia cadamba (Roxb.) Bosser	S18	Open wound/cut	Bark
SR_EB_075	South Kalimantan	Kalimantan (Borneo)	Dayak Meratus	Artocarpus odoratissimus Blanco	D01	Abdominal pain/cramps general	Root
SR_EB_075	South Kalimantan	Kalimantan (Borneo)	Dayak Meratus	Mallotus paniculatus (Lam.) Müll.Arg.	D87	Stomach function disorder	Leaf shoots
SR_EB_075	South Kalimantan	Kalimantan (Borneo)	Dayak Meratus	Chromolaena odorata (L.) R.M.King & H.Rob.	A73	Malaria	Leaf shoots
SR_EB_075	South Kalimantan	Kalimantan (Borneo)	Dayak Meratus	Gaultheria L.	R74	Upper respiratory infection (URI) acute	Stem
SR_EB_075	South Kalimantan	Kalimantan (Borneo)	Dayak Meratus	Vitex pinnata L.	A03	Fever	Bark
SR_EB_075	South Kalimantan	Kalimantan (Borneo)	Dayak Meratus	Symplocos fasciculata Zoll.	W15	Infertility female	Root
SR_EB_075	South Kalimantan	Kalimantan (Borneo)	Dayak Meratus	Eleiodoxa conferta (Griff.) Burret	W15	Infertility female	Root
SR_EB_075	South Kalimantan	Kalimantan (Borneo)	Dayak Meratus	Unidentified (Likely Symplocos or Eurya, but unsure)	W15	Infertility female	Root
SR_EB_075	South Kalimantan	Kalimantan (Borneo)	Dayak Meratus	Hystrix (Grass - usually Elymus or similar, but likely Citrus hystrix meant?) Mapped to Citrus hystrix DC.	R02	Shortness of breath/dyspnea	Spines and Hairs
SR_EB_075	South Kalimantan	Kalimantan (Borneo)	Dayak Meratus	Actinostachys digitata (L.) Wall. ex Reed (Syn: Schizaea digitata)	D97	Liver disease, other	Root
SR_EB_075	South Kalimantan	Kalimantan (Borneo)	Dayak Meratus	Luvunga Buch.-Ham. ex Wight & Arn.	F05	Visual disturbance, other	Leaves
SR_EB_075	South Kalimantan	Kalimantan (Borneo)	Dayak Meratus	Flagellaria indica L.	L02	Back symptom/complaint	Root
SR_EB_075	South Kalimantan	Kalimantan (Borneo)	Dayak Meratus	Unidentified	D19	Teeth/gum symptom/complaint	Leaves, Root
SR_EB_075	South Kalimantan	Kalimantan (Borneo)	Dayak Meratus	Donax canniformis (G.Forst.) K.Schum.	D87	Stomach function disorder	Root
SR_EB_075	South Kalimantan	Kalimantan (Borneo)	Dayak Meratus	Phallus indusiatus Vent. (Fungi)	P06	Sleep disturbance	Whole plant (mushroom)
SR_EB_075	South Kalimantan	Kalimantan (Borneo)	Dayak Meratus	Tristaniopsis Peter G.Wilson & J.T.Waterh.	U06	Hematuria	Bark
SR_EB_075	South Kalimantan	Kalimantan (Borneo)	Dayak Meratus	Morinda citrifolia L.	N99	Neurological disease other	Leaves
SR_EB_075	South Kalimantan	Kalimantan (Borneo)	Dayak Meratus	Unidentified	T90	Diabetes mellitus	Root
SR_EB_075	South Kalimantan	Kalimantan (Borneo)	Dayak Meratus	Unidentified (Possibly Melia?)	L29	Musculoskeletal symptom/complaint other	Root
SR_EB_077	North Sumatra	Sumatra	Batak Mandailing	Justicia gendarussa Burm.f.	A29	General symptom/complaint other	Leaves
SR_EB_077	North Sumatra	Sumatra	Batak Mandailing	Strobilanthes Blume	D01	Abdominal pain/cramps general	Leaves
SR_EB_077	North Sumatra	Sumatra	Batak Mandailing	Celosia cristata L.	A29	General symptom/complaint other	Leaves
SR_EB_077	North Sumatra	Sumatra	Batak Mandailing	Celosia L.	A29	General symptom/complaint other	Leaves
SR_EB_077	North Sumatra	Sumatra	Batak Mandailing	Crinum asiaticum L.	L79	Sprain/strain of joint	Bulb, Leaves
SR_EB_077	North Sumatra	Sumatra	Batak Mandailing	Molineria latifolia (Dryand. ex W.T.Aiton) Herb. ex Kurz	L79	Sprain/strain of joint	Root
SR_EB_077	North Sumatra	Sumatra	Batak Mandailing	Annona muricata L.	N01	Headache	Leaves
SR_EB_077	North Sumatra	Sumatra	Batak Mandailing	Apium graveolens L.	K86	Hypertension, uncomplicated	Leaves
SR_EB_077	North Sumatra	Sumatra	Batak Mandailing	Hydrocotyle sibthorpioides Lam.	A03	Fever	Whole plant
SR_EB_077	North Sumatra	Sumatra	Batak Mandailing	Alstonia pneumatophora Backer ex L.G.Den Berger	A73	Malaria	Sap/Latex
SR_EB_077	North Sumatra	Sumatra	Batak Mandailing	Acorus calamus L.	A03	Fever	Rhizome, Leaves
SR_EB_077	North Sumatra	Sumatra	Batak Mandailing	Colocasia esculenta (L.) Schott	K86	Hypertension, uncomplicated	Stem
SR_EB_077	North Sumatra	Sumatra	Batak Mandailing	Colocasia Schott	A29	General symptom/complaint other	Leaves
SR_EB_077	North Sumatra	Sumatra	Batak Mandailing	Pothos scandens L.	A03	Fever	Leaves
SR_EB_077	North Sumatra	Sumatra	Batak Mandailing	Polyscias diversifolia (Blume) Lowry & G.M.Plunkett	A03	Fever	Leaves
SR_EB_077	North Sumatra	Sumatra	Batak Mandailing	Macropanax dispermus (Blume) Kuntze	A03	Fever	Leaves
SR_EB_077	North Sumatra	Sumatra	Batak Mandailing	Schefflera J.R.Forst. & G.Forst.	A03	Fever	Leaves
SR_EB_077	North Sumatra	Sumatra	Batak Mandailing	Areca catechu L.	U95	Urinary calculus	Fruit, Root
SR_EB_077	North Sumatra	Sumatra	Batak Mandailing	Arenga pinnata (Wurmb) Merr.	R05	Cough	Root
SR_EB_077	North Sumatra	Sumatra	Batak Mandailing	Calamus L.	L79	Sprain/strain of joint	Root
SR_EB_077	North Sumatra	Sumatra	Batak Mandailing	Caryota mitis Lour.	L79	Sprain/strain of joint	Leaves, Root
SR_EB_077	North Sumatra	Sumatra	Batak Mandailing	Cocos nucifera L.	A03	Fever	Fruit, Root
SR_EB_077	North Sumatra	Sumatra	Batak Mandailing	Nypa fruticans Wurmb	S18	Open wound/cut	Leaves
SR_EB_077	North Sumatra	Sumatra	Batak Mandailing	Salacca zalacca (Gaertn.) Voss	R05	Cough	Root, Leaves
SR_EB_077	North Sumatra	Sumatra	Batak Mandailing	Dischidia nummularia R.Br.	L79	Sprain/strain of joint	Leaves
SR_EB_077	North Sumatra	Sumatra	Batak Mandailing	Dracaena umbratica Ridl.	A03	Fever	Leaves
SR_EB_077	North Sumatra	Sumatra	Batak Mandailing	Ageratum conyzoides L.	S18	Open wound/cut	Leaves
SR_EB_077	North Sumatra	Sumatra	Batak Mandailing	Blumea balsamifera (L.) DC.	S18	Open wound/cut	Leaves
SR_EB_077	North Sumatra	Sumatra	Batak Mandailing	Blumea lacera (Burm.f.) DC.	A03	Fever	Leaves
SR_EB_077	North Sumatra	Sumatra	Batak Mandailing	Blumea chinensis (L.) DC.	A03	Fever	Leaves
SR_EB_077	North Sumatra	Sumatra	Batak Mandailing	Clibadium surinamense L.	S18	Open wound/cut	Leaves
SR_EB_077	North Sumatra	Sumatra	Batak Mandailing	Enhydra fluctuans Lour.	A03	Fever	Whole plant
SR_EB_077	North Sumatra	Sumatra	Batak Mandailing	Mikania cordata (Burm.f.) B.L.Rob.	A03	Fever	Leaves
SR_EB_077	North Sumatra	Sumatra	Batak Mandailing	Acmella grandiflora (Wall. ex DC.) R.K.Jansen	A29	General symptom/complaint other	Flower
SR_EB_077	North Sumatra	Sumatra	Batak Mandailing	Tithonia diversifolia (Hemsl.) A.Gray	K86	Hypertension, uncomplicated	Leaves
SR_EB_077	North Sumatra	Sumatra	Batak Mandailing	Vernonia arborea Buch.-Ham.	K86	Hypertension, uncomplicated	Root
SR_EB_077	North Sumatra	Sumatra	Batak Mandailing	Radermachera gigantea (Blume) Miq.	A73	Malaria	Leaves
SR_EB_077	North Sumatra	Sumatra	Batak Mandailing	Blechnum orientale L.	S10	Boil/carbuncle/cellulitis	Leaves
SR_EB_077	North Sumatra	Sumatra	Batak Mandailing	Ananas comosus (L.) Merr.	S10	Boil/carbuncle/cellulitis	Fruit
SR_EB_077	North Sumatra	Sumatra	Batak Mandailing	Hippobroma longiflora (L.) G.Don	R05	Cough	Flower
SR_EB_077	North Sumatra	Sumatra	Batak Mandailing	Carica papaya L.	A29	General symptom/complaint other	Leaves, Fruit
SR_EB_077	North Sumatra	Sumatra	Batak Mandailing	Chloranthus elatior Link	D01	Abdominal pain/cramps general	Leaves
SR_EB_077	North Sumatra	Sumatra	Batak Mandailing	Drymaria cordata (L.) Willd. ex Schult.	A29	General symptom/complaint other	Whole plant
SR_EB_077	North Sumatra	Sumatra	Batak Mandailing	Drymaria Willd. ex Schult.	S18	Open wound/cut	Whole plant
SR_EB_077	North Sumatra	Sumatra	Batak Mandailing	Ipomoea batatas (L.) Lam.	A03	Fever	Leaves
SR_EB_077	North Sumatra	Sumatra	Batak Mandailing	Ipomoea L.	D83	Mouth/tongue/lip disease	Leaves
SR_EB_077	North Sumatra	Sumatra	Batak Mandailing	Costus L.	A72	Chickenpox	Leaves
SR_EB_077	North Sumatra	Sumatra	Batak Mandailing	Kalanchoe pinnata (Lam.) Pers.	A72	Chickenpox	Leaves
SR_EB_077	North Sumatra	Sumatra	Batak Mandailing	Benincasa hispida (Thunb.) Cogn.	A03	Fever	Fruit
SR_EB_077	North Sumatra	Sumatra	Batak Mandailing	Cucumis sativus L.	A72	Chickenpox	Fruit
SR_EB_077	North Sumatra	Sumatra	Batak Mandailing	Momordica charantia L.	K86	Hypertension, uncomplicated	Seed
SR_EB_077	North Sumatra	Sumatra	Batak Mandailing	Alsophila R.Br. (Syn: Cyathea in broad sense, but Gymnosphaera or Alsophila in Indo)	S02	Pruritus	Leaves
SR_EB_077	North Sumatra	Sumatra	Batak Mandailing	Aleurites moluccana (L.) Willd.	R05	Cough	Seed
SR_EB_077	North Sumatra	Sumatra	Batak Mandailing	Baccaurea macrocarpa (Miq.) Müll.Arg.	A29	General symptom/complaint other	Leaves
SR_EB_077	North Sumatra	Sumatra	Batak Mandailing	Bischofia javanica Blume	A03	Fever	Bark
SR_EB_077	North Sumatra	Sumatra	Batak Mandailing	Euphorbia antiquorum L.	A29	General symptom/complaint other	Leaves
SR_EB_077	North Sumatra	Sumatra	Batak Mandailing	Homalanthus populneus (Geiseler) Pax	S02	Pruritus	Leaves
SR_EB_077	North Sumatra	Sumatra	Batak Mandailing	Manihot esculenta Crantz	A73	Malaria	Leaves
SR_EB_077	North Sumatra	Sumatra	Batak Mandailing	Ricinus communis L.	A98	Health maintenance/prevention (See Note 6)	Leaves
SR_EB_077	North Sumatra	Sumatra	Batak Mandailing	Breynia androgyna (L.) Chakrab. & N.P.Balakr.	S10	Boil/carbuncle/cellulitis	Leaves
SR_EB_077	North Sumatra	Sumatra	Batak Mandailing	Stachytarpheta mutabilis (Jacq.) Vahl	R05	Cough	Leaves
SR_EB_077	North Sumatra	Sumatra	Batak Mandailing	Arachis hypogaea L.	S18	Open wound/cut	Fruit
SR_EB_077	North Sumatra	Sumatra	Batak Mandailing	Delonix regia (Bojer ex Hook.) Raf.	A03	Fever	Leaves
SR_EB_077	North Sumatra	Sumatra	Batak Mandailing	Erythrina subumbrans (Hassk.) Merr.	A03	Fever	Bark, Leaves
SR_EB_077	North Sumatra	Sumatra	Batak Mandailing	Pachyrhizus erosus (L.) Urb.	A03	Fever	Tuber
SR_EB_077	North Sumatra	Sumatra	Batak Mandailing	Parkia speciosa Hassk.	A03	Fever	Leaves
SR_EB_077	North Sumatra	Sumatra	Batak Mandailing	Archidendron jiringa (Jack) I.C.Nielsen	A03	Fever	Leaves, Fruit peel
SR_EB_077	North Sumatra	Sumatra	Batak Mandailing	Aeschynanthus longiflorus (Blume) DC.	A29	General symptom/complaint other	Leaves
SR_EB_077	North Sumatra	Sumatra	Batak Mandailing	Cyrtandra J.R.Forst. & G.Forst.	A03	Fever	Leaves
SR_EB_077	North Sumatra	Sumatra	Batak Mandailing	Elephantopus scaber L. (Based on vernacular "Liman")	S18	Open wound/cut	Flower
SR_EB_077	North Sumatra	Sumatra	Batak Mandailing	Dicranopteris linearis (Burm.f.) Underw.	D01	Abdominal pain/cramps general	Leaves
SR_EB_077	North Sumatra	Sumatra	Batak Mandailing	Garcinia mangostana L.	D01	Abdominal pain/cramps general	Bark
SR_EB_077	North Sumatra	Sumatra	Batak Mandailing	Cinnamomum burmanni (Nees) Blume	A29	General symptom/complaint other	Leaves
SR_EB_077	North Sumatra	Sumatra	Batak Mandailing	Ocimum americanum L.	D01	Abdominal pain/cramps general	Leaves
SR_EB_077	North Sumatra	Sumatra	Batak Mandailing	Orthosiphon aristatus (Blume) Miq.	A29	General symptom/complaint other	Leaves
SR_EB_077	North Sumatra	Sumatra	Batak Mandailing	Pogostemon cablin (Blanco) Benth.	A29	General symptom/complaint other	Leaves
SR_EB_077	North Sumatra	Sumatra	Batak Mandailing	Allium cepa L.	D19	Teeth/gum symptom/complaint	Bulb
SR_EB_077	North Sumatra	Sumatra	Batak Mandailing	Allium sativum L.	R05	Cough	Bulb
SR_EB_077	North Sumatra	Sumatra	Batak Mandailing	Cordyline fruticosa (L.) A.Chev.	A03	Fever	Leaves
SR_EB_077	North Sumatra	Sumatra	Batak Mandailing	Hibiscus rosa-sinensis L.	A03	Fever	Leaves
SR_EB_077	North Sumatra	Sumatra	Batak Mandailing	Urena lobata L.	R05	Cough	Flower, Leaves
SR_EB_077	North Sumatra	Sumatra	Batak Mandailing	Wissadula periplocifolia (L.) C.Presl	A29	General symptom/complaint other	Leaves
SR_EB_077	North Sumatra	Sumatra	Batak Mandailing	Donax canniformis (G.Forst.) K.Schum.	D11	Diarrhea	Leaves
SR_EB_077	North Sumatra	Sumatra	Batak Mandailing	Clidemia hirta (L.) D.Don	A29	General symptom/complaint other	Leaves
SR_EB_077	North Sumatra	Sumatra	Batak Mandailing	Phyllagathis rotundifolia (Jack) Blume	S18	Open wound/cut	Leaves
SR_EB_077	North Sumatra	Sumatra	Batak Mandailing	Phyllagathis Blume	S10	Boil/carbuncle/cellulitis	Leaves
SR_EB_077	North Sumatra	Sumatra	Batak Mandailing	Aglaia argentea Blume	N01	Headache	Leaves
SR_EB_077	North Sumatra	Sumatra	Batak Mandailing	Lansium domesticum Corrêa	A98	Health maintenance/prevention	Bark
SR_EB_077	North Sumatra	Sumatra	Batak Mandailing	Lansium domesticum Corrêa	A03	Fever	Leaves
SR_EB_077	North Sumatra	Sumatra	Batak Mandailing	Artocarpus elasticus Reinw. ex Blume	A29	General symptom/complaint other	Bark
SR_EB_077	North Sumatra	Sumatra	Batak Mandailing	Artocarpus heterophyllus Lam.	S18	Open wound/cut	Leaves
SR_EB_077	North Sumatra	Sumatra	Batak Mandailing	Maclura cochinchinensis (Lour.) Corner	A04	Weakness/tiredness general	Thorns, Leaves
SR_EB_077	North Sumatra	Sumatra	Batak Mandailing	Musa × paradisiaca L.	L79	Sprain/strain of joint	Sap, Fruit, Sprout
SR_EB_077	North Sumatra	Sumatra	Batak Mandailing	Ardisia Sw.	L79	Sprain/strain of joint	Leaves
SR_EB_077	North Sumatra	Sumatra	Batak Mandailing	Myristica fragrans Houtt.	R05	Cough	Flower
SR_EB_077	North Sumatra	Sumatra	Batak Mandailing	Psidium guajava L.	U95	Urinary calculus	Leaves
SR_EB_077	North Sumatra	Sumatra	Batak Mandailing	Punica L.	K86	Hypertension, uncomplicated	Bark
SR_EB_077	North Sumatra	Sumatra	Batak Mandailing	Syzygium aromaticum (L.) Merr. & L.M.Perry	A03	Fever	Leaves, Flower
SR_EB_077	North Sumatra	Sumatra	Batak Mandailing	Averrhoa carambola L.	A03	Fever	Flower
SR_EB_077	North Sumatra	Sumatra	Batak Mandailing	Pandanus amaryllifolius Roxb. ex Lindl.	A03	Fever	Leaves
[truncated: 1,204 more rows]

## Sheet: Use reports per species
Number	Standardized Botanical Latin Name (POWO)	Family	UR	FC	RFC	UV
1	Zingiber officinale Roscoe	Zingiberaceae	63	49	0.671233	0.863014
2	Piper betle L.	Piperaceae	51	50	0.684932	0.69863
3	Curcuma longa L.	Zingiberaceae	50	50	0.684932	0.684932
4	Psidium guajava L.	Myrtaceae	47	47	0.643836	0.643836
5	Carica papaya L.	Caricaceae	45	42	0.575342	0.616438
6	Orthosiphon aristatus (Blume) Miq.	Lamiaceae	44	44	0.60274	0.60274
7	Kaempferia galanga L.	Zingiberaceae	40	40	0.547945	0.547945
8	Annona muricata L.	Annonaceae	39	38	0.520548	0.534247
9	Morinda citrifolia L.	Rubiaceae	34	34	0.465753	0.465753
10	Curcuma zanthorrhiza Roxb.	Zingiberaceae	34	34	0.465753	0.465753
11	Alpinia galanga (L.) Willd.	Zingiberaceae	32	32	0.438356	0.438356
12	Imperata cylindrica (L.) P.Beauv.	Poaceae	29	29	0.39726	0.39726
13	Cocos nucifera L.	Arecaceae	29	28	0.383562	0.39726
14	Areca catechu L.	Arecaceae	28	28	0.383562	0.383562
15	Citrus aurantiifolia (Christm.) Swingle	Rutaceae	28	26	0.356164	0.383562
16	Moringa oleifera Lam.	Moringaceae	27	26	0.356164	0.369863
17	Ageratum conyzoides L.	Asteraceae	27	25	0.342466	0.369863
18	Breynia androgyna (L.) Chakrab. & N.P.Balakr.	Phyllanthaceae	26	26	0.356164	0.356164
19	Syzygium polyanthum (Wight) Walp.	Myrtaceae	26	25	0.342466	0.356164
20	Cymbopogon citratus (DC.) Stapf	Poaceae	26	26	0.356164	0.356164
21	Anredera cordifolia (Ten.) Steenis	Basellaceae	24	24	0.328767	0.328767
22	Andrographis paniculata (Burm.f.) Wall. ex Nees	Acanthaceae	24	24	0.328767	0.328767
23	Aloe vera (L.) Burm.f.	Asphodelaceae	24	24	0.328767	0.328767
24	Allium cepa L.	Amaryllidaceae	23	23	0.315068	0.315068
25	Elephantopus scaber L.	Asteraceae	23	23	0.315068	0.315068
26	Persea americana Mill.	Lauraceae	22	22	0.30137	0.30137
27	Kalanchoe pinnata (Lam.) Pers.	Crassulaceae	22	21	0.287671	0.30137
28	Centella asiatica (L.) Urb.	Apiaceae	22	22	0.30137	0.30137
29	Averrhoa bilimbi L.	Oxalidaceae	20	20	0.273973	0.273973
30	Jatropha curcas L.	Euphorbiaceae	20	19	0.260274	0.273973
31	Piper ornatum N.E.Br.	Piperaceae	20	20	0.273973	0.273973
32	Physalis angulata L.	Solanaceae	20	20	0.273973	0.273973
33	Aleurites moluccana (L.) Willd.	Euphorbiaceae	19	19	0.260274	0.260274
34	Senna alata (L.) Roxb.	Fabaceae	19	19	0.260274	0.260274
35	Curcuma zedoaria (Christm.) Roscoe	Zingiberaceae	19	19	0.260274	0.260274
36	Zingiber zerumbet (L.) Roscoe ex Sm.	Zingiberaceae	18	18	0.246575	0.246575
37	Allium sativum L.	Amaryllidaceae	18	18	0.246575	0.246575
38	Blumea balsamifera (L.) DC.	Asteraceae	18	18	0.246575	0.246575
39	Apium graveolens L.	Apiaceae	17	17	0.232877	0.232877
40	Muntingia calabura L.	Muntingiaceae	17	17	0.232877	0.232877
41	Cymbopogon nardus (L.) Rendle	Poaceae	17	17	0.232877	0.232877
42	Pandanus amaryllifolius Roxb. ex Lindl.	Pandanaceae	17	17	0.232877	0.232877
43	Eurycoma longifolia Jack	Simaroubaceae	17	17	0.232877	0.232877
44	Strobilanthes crispa (L.) Blume	Acanthaceae	16	16	0.219178	0.219178
45	Acorus calamus L.	Acoraceae	16	16	0.219178	0.219178
46	Hibiscus rosa-sinensis L.	Malvaceae	16	16	0.219178	0.219178
47	Zingiber montanum (J.Koenig) Link ex A.Dietr.	Zingiberaceae	16	15	0.205479	0.219178
48	Tamarindus indica L.	Fabaceae	16	16	0.219178	0.219178
49	Curcuma aeruginosa Roxb.	Zingiberaceae	16	16	0.219178	0.219178
50	Hippobroma longiflora (L.) G.Don	Campanulaceae	15	15	0.205479	0.205479
51	Mimosa pudica L.	Fabaceae	15	15	0.205479	0.205479
52	Chromolaena odorata (L.) R.M.King & H.Rob.	Asteraceae	15	15	0.205479	0.205479
53	Pluchea indica (L.) Less.	Asteraceae	15	15	0.205479	0.205479
54	Phaleria macrocarpa (Scheff.) Boerl.	Thymelaeaceae	15	15	0.205479	0.205479
55	Musa × paradisiaca L.	Musaceae	14	13	0.178082	0.191781
56	Phyllanthus niruri L.	Phyllanthaceae	14	14	0.191781	0.191781
57	Ocimum basilicum L.	Lamiaceae	14	14	0.191781	0.191781
58	Eleutherine bulbosa (Mill.) Urb.	Iridaceae	14	14	0.191781	0.191781
59	Piper nigrum L.	Piperaceae	13	13	0.178082	0.178082
60	Justicia gendarussa Burm.f.	Acanthaceae	13	13	0.178082	0.178082
61	Saccharum officinarum L.	Poaceae	13	13	0.178082	0.178082
62	Jatropha multifida L.	Euphorbiaceae	13	13	0.178082	0.178082
63	Momordica charantia L.	Cucurbitaceae	12	12	0.164384	0.164384
64	Artocarpus altilis (Parkinson) Fosberg	Moraceae	12	11	0.150685	0.164384
65	Tinospora crispa (L.) Miers	Menispermaceae	12	12	0.164384	0.164384
66	Clitoria ternatea L.	Fabaceae	12	12	0.164384	0.164384
67	Hellenia speciosa (J.Koenig) S.R.Dutta	Costaceae	12	12	0.164384	0.164384
68	Euphorbia hirta L.	Euphorbiaceae	12	12	0.164384	0.164384
69	Ceiba pentandra (L.) Gaertn.	Malvaceae	12	12	0.164384	0.164384
70	Syzygium aromaticum (L.) Merr. & L.M.Perry	Myrtaceae	12	12	0.164384	0.164384
71	Stachytarpheta jamaicensis (L.) Vahl	Verbenaceae	11	11	0.150685	0.150685
72	Capsicum frutescens L.	Solanaceae	11	11	0.150685	0.150685
73	Alstonia scholaris (L.) R.Br.	Apocynaceae	11	11	0.150685	0.150685
74	Cordyline fruticosa (L.) A.Chev.	Asparagaceae	11	11	0.150685	0.150685
75	Garcinia mangostana L.	Clusiaceae	11	11	0.150685	0.150685
76	Phyllanthus urinaria L.	Phyllanthaceae	11	11	0.150685	0.150685
77	Melastoma malabathricum L.	Melastomataceae	10	10	0.136986	0.136986
78	Swietenia mahagoni (L.) Jacq.	Meliaceae	10	9	0.123288	0.136986
79	Manilkara zapota (L.) P.Royen	Sapotaceae	10	10	0.136986	0.136986
80	Arenga pinnata (Wurmb) Merr.	Arecaceae	10	10	0.136986	0.136986
81	Tinospora cordifolia (Willd.) Miers	Menispermaceae	10	10	0.136986	0.136986
82	Gynura procumbens (Lour.) Merr.	Asteraceae	10	10	0.136986	0.136986
83	Peperomia pellucida (L.) Kunth	Piperaceae	10	10	0.136986	0.136986
84	Gymnanthemum amygdalinum (Delile) Sch.Bip.	Asteraceae	9	9	0.123288	0.123288
85	Oryza sativa L.	Poaceae	9	7	0.0958904	0.123288
86	Gardenia jasminoides J.Ellis	Rubiaceae	9	9	0.123288	0.123288
87	Graptophyllum pictum (L.) Griff.	Acanthaceae	9	9	0.123288	0.123288
88	Syzygium cumini (L.) Skeels	Myrtaceae	9	9	0.123288	0.123288
89	Annona squamosa L.	Annonaceae	9	9	0.123288	0.123288
90	Artocarpus heterophyllus Lam.	Moraceae	9	9	0.123288	0.123288
91	Solanum torvum Sw.	Solanaceae	9	8	0.109589	0.123288
92	Lantana camara L.	Verbenaceae	9	9	0.123288	0.123288
93	Myristica fragrans Houtt.	Myristicaceae	9	9	0.123288	0.123288
94	Ananas comosus (L.) Merr.	Bromeliaceae	9	9	0.123288	0.123288
95	Etlingera elatior (Jack) R.M.Sm.	Zingiberaceae	9	9	0.123288	0.123288
96	Coleus scutellarioides (L.) Benth.	Lamiaceae	8	7	0.0958904	0.109589
97	Foeniculum vulgare Mill.	Apiaceae	8	8	0.109589	0.109589
98	Manihot esculenta Crantz	Euphorbiaceae	8	8	0.109589	0.109589
99	Biancaea sappan (L.) Tod.	Fabaceae	8	7	0.0958904	0.109589
100	Sida rhombifolia L.	Malvaceae	8	8	0.109589	0.109589
101	Euphorbia tirucalli L.	Euphorbiaceae	8	8	0.109589	0.109589
102	Unidentified	Unidentified	8	2	0.0273973	0.109589
103	Lannea coromandelica (Houtt.) Merr.	Anacardiaceae	8	8	0.109589	0.109589
104	Catharanthus roseus (L.) G.Don	Apocynaceae	8	8	0.109589	0.109589
105	Piper L.	Piperaceae	8	2	0.0273973	0.109589
106	Ziziphus mauritiana Lam.	Rhamnaceae	8	8	0.109589	0.109589
107	Syzygium aqueum (Burm.f.) Alston	Myrtaceae	8	8	0.109589	0.109589
108	Calotropis gigantea (L.) Dryand.	Apocynaceae	8	8	0.109589	0.109589
109	Ocimum tenuiflorum L.	Lamiaceae	8	8	0.109589	0.109589
110	Jasminum sambac (L.) Aiton	Oleaceae	8	8	0.109589	0.109589
111	Piper retrofractum Vahl	Piperaceae	7	7	0.0958904	0.0958904
112	Passiflora foetida L.	Passifloraceae	7	7	0.0958904	0.0958904
113	Citrus hystrix DC.	Rutaceae	7	7	0.0958904	0.0958904
114	Paederia foetida L.	Rubiaceae	7	7	0.0958904	0.0958904
115	Cinnamomum burmannii (Nees) Blume	Lauraceae	7	7	0.0958904	0.0958904
116	Crinum asiaticum L.	Amaryllidaceae	7	6	0.0821918	0.0958904
117	Cucumis sativus L.	Cucurbitaceae	7	7	0.0958904	0.0958904
118	Hibiscus sabdariffa L.	Malvaceae	7	7	0.0958904	0.0958904
119	Talinum paniculatum (Jacq.) Gaertn.	Talinaceae	7	7	0.0958904	0.0958904
120	Cananga odorata (Lam.) Hook.f. & Thomson	Annonaceae	7	7	0.0958904	0.0958904
121	Averrhoa carambola L.	Oxalidaceae	7	7	0.0958904	0.0958904
122	Uncaria gambir (W.Hunter) Roxb.	Rubiaceae	7	7	0.0958904	0.0958904
123	Dracaena angustifolia (Medik.) Roxb.	Asparagaceae	7	7	0.0958904	0.0958904
124	Donax canniformis (G.Forst.) K.Schum.	Marantaceae	7	6	0.0821918	0.0958904
125	Bambusa vulgaris Schrad. ex J.C.Wendl.	Poaceae	7	7	0.0958904	0.0958904
126	Rhodomyrtus tomentosa (Aiton) Hassk.	Myrtaceae	7	7	0.0958904	0.0958904
127	Ficus septica Burm.f.	Moraceae	7	7	0.0958904	0.0958904
128	Punica granatum L.	Lythraceae	7	7	0.0958904	0.0958904
129	Portulaca oleracea L.	Portulacaceae	7	7	0.0958904	0.0958904
130	Lansium domesticum Corrêa	Meliaceae	7	6	0.0821918	0.0958904
131	Urena lobata L.	Malvaceae	6	6	0.0821918	0.0821918
132	Curcuma mangga Valeton & Zijp	Zingiberaceae	6	6	0.0821918	0.0821918
133	Ficus benjamina L.	Moraceae	6	6	0.0821918	0.0821918
134	Cinnamomum verum J.Presl	Lauraceae	6	6	0.0821918	0.0821918
135	Vitex trifolia L.	Lamiaceae	6	6	0.0821918	0.0821918
136	Nicotiana tabacum L.	Solanaceae	6	6	0.0821918	0.0821918
137	Nephelium lappaceum L.	Sapindaceae	6	6	0.0821918	0.0821918
138	Musa acuminata Colla	Musaceae	6	6	0.0821918	0.0821918
139	Mangifera indica L.	Anacardiaceae	6	6	0.0821918	0.0821918
140	Coffea L.	Rubiaceae	6	6	0.0821918	0.0821918
141	Leucaena leucocephala (Lam.) de Wit	Fabaceae	6	6	0.0821918	0.0821918
142	Coriandrum sativum L.	Apiaceae	6	6	0.0821918	0.0821918
143	Datura metel L.	Solanaceae	6	6	0.0821918	0.0821918
144	Tithonia diversifolia (Hemsl.) A.Gray	Asteraceae	6	6	0.0821918	0.0821918
145	Jatropha gossypiifolia L.	Euphorbiaceae	6	6	0.0821918	0.0821918
146	Sesbania grandiflora (L.) Pers.	Fabaceae	6	6	0.0821918	0.0821918
147	Boesenbergia rotunda (L.) Mansf.	Zingiberaceae	6	6	0.0821918	0.0821918
148	Ricinus communis L.	Euphorbiaceae	6	6	0.0821918	0.0821918
149	Amomum compactum Sol. ex Maton	Zingiberaceae	6	6	0.0821918	0.0821918
150	Erythrina subumbrans (Hassk.) Merr.	Fabaceae	6	6	0.0821918	0.0821918
151	Lawsonia inermis L.	Lythraceae	6	6	0.0821918	0.0821918
152	Coleus amboinicus Lour.	Lamiaceae	5	5	0.0684932	0.0684932
153	Abrus precatorius L.	Fabaceae	5	5	0.0684932	0.0684932
154	Morus alba L.	Moraceae	5	5	0.0684932	0.0684932
155	Anacardium occidentale L.	Anacardiaceae	5	5	0.0684932	0.0684932
156	Pyrrosia piloselloides (L.) M.G.Price	Polypodiaceae	5	5	0.0684932	0.0684932
157	Amaranthus spinosus L.	Amaranthaceae	5	5	0.0684932	0.0684932
158	Solanum nigrum L.	Solanaceae	5	5	0.0684932	0.0684932
159	Murraya paniculata (L.) Jack	Rutaceae	5	5	0.0684932	0.0684932
160	Durio zibethinus L.	Malvaceae	5	5	0.0684932	0.0684932
161	Selaginella doederleinii Hieron.	Selaginellaceae	5	5	0.0684932	0.0684932
162	Canna indica L.	Cannaceae	5	5	0.0684932	0.0684932
163	Rosa L.	Rosaceae	5	5	0.0684932	0.0684932
164	Sonchus arvensis L.	Asteraceae	5	5	0.0684932	0.0684932
165	Curcuma heyneana Valeton & Zijp	Zingiberaceae	5	5	0.0684932	0.0684932
166	Kleinhovia hospita L.	Malvaceae	5	5	0.0684932	0.0684932
167	Bidens pilosa L.	Asteraceae	5	5	0.0684932	0.0684932
168	Plumeria rubra L.	Apocynaceae	5	5	0.0684932	0.0684932
169	Cyperus rotundus L.	Cyperaceae	4	4	0.0547945	0.0547945
170	Eleusine indica (L.) Gaertn.	Poaceae	4	4	0.0547945	0.0547945
171	Dendrocalamus asper (Schult.f.) Backer	Poaceae	4	4	0.0547945	0.0547945
172	Melastoma candidum D.Don	Melastomataceae	4	4	0.0547945	0.0547945
173	Spondias dulcis Parkinson	Anacardiaceae	4	4	0.0547945	0.0547945
174	Plantago major L.	Plantaginaceae	4	4	0.0547945	0.0547945
175	Hibiscus tiliaceus L.	Malvaceae	4	4	0.0547945	0.0547945
176	Parkia speciosa Hassk.	Fabaceae	4	4	0.0547945	0.0547945
177	Erythrina variegata L.	Fabaceae	4	4	0.0547945	0.0547945
178	Clinacanthus nutans (Burm.f.) Lindau	Acanthaceae	4	4	0.0547945	0.0547945
179	Oldenlandia corymbosa L.	Rubiaceae	4	4	0.0547945	0.0547945
180	Loranthus Jacq.	Loranthaceae	4	4	0.0547945	0.0547945
181	Colocasia esculenta (L.) Schott	Araceae	4	4	0.0547945	0.0547945
182	Archidendron jiringa (Jack) I.C.Nielsen	Fabaceae	4	4	0.0547945	0.0547945
183	Celosia argentea L.	Amaranthaceae	4	4	0.0547945	0.0547945
184	Euphorbia thymifolia L.	Euphorbiaceae	4	4	0.0547945	0.0547945
185	Dillenia suffruticosa (Griff.) Martelli	Dilleniaceae	4	4	0.0547945	0.0547945
186	Nigella sativa L.	Ranunculaceae	4	4	0.0547945	0.0547945
187	Pterocarpus indicus Willd.	Fabaceae	4	4	0.0547945	0.0547945
188	Benincasa hispida (Thunb.) Cogn.	Cucurbitaceae	4	4	0.0547945	0.0547945
189	Bambusa Schreb.	Poaceae	4	4	0.0547945	0.0547945
190	Azadirachta indica A.Juss.	Meliaceae	4	4	0.0547945	0.0547945
191	Salacca zalacca (Gaertn.) Voss	Arecaceae	4	4	0.0547945	0.0547945
192	Ipomoea batatas (L.) Lam.	Convolvulaceae	4	4	0.0547945	0.0547945
193	Impatiens balsamina L.	Balsaminaceae	4	4	0.0547945	0.0547945
194	Terminalia catappa L.	Combretaceae	4	4	0.0547945	0.0547945
195	Citrus × limon (L.) Osbeck	Rutaceae	4	4	0.0547945	0.0547945
196	Euphorbia heterophylla L.	Euphorbiaceae	3	3	0.0410959	0.0410959
197	Dracaena trifasciata (Prain) Mabb.	Asparagaceae	3	3	0.0410959	0.0410959
198	Coscinium fenestratum (Gaertn.) Colebr.	Menispermaceae	3	3	0.0410959	0.0410959
199	Flacourtia rukam Zoll. & Moritzi	Salicaceae	3	3	0.0410959	0.0410959
200	Cosmos caudatus Kunth	Asteraceae	3	3	0.0410959	0.0410959
201	Helminthostachys zeylanica (L.) Hook.	Ophioglossaceae	3	3	0.0410959	0.0410959
202	Magnolia champaca (L.) Baill. ex Pierre	Magnoliaceae	3	3	0.0410959	0.0410959
203	Cyclea barbata Miers	Menispermaceae	3	3	0.0410959	0.0410959
204	Lagenaria siceraria (Molina) Standl.	Cucurbitaceae	3	3	0.0410959	0.0410959
205	Garcinia xanthochymus Hook.f. ex T.Anderson	Clusiaceae	3	3	0.0410959	0.0410959
206	Cuminum cyminum L.	Apiaceae	3	3	0.0410959	0.0410959
207	Gomphrena globosa L.	Amaranthaceae	3	3	0.0410959	0.0410959
208	Gynura japonica (Thunb.) Juel	Asteraceae	3	3	0.0410959	0.0410959
209	Hemigraphis alternata (Burm.f.) T.Anderson	Acanthaceae	3	3	0.0410959	0.0410959
210	Ixora coccinea L.	Rubiaceae	3	3	0.0410959	0.0410959
211	Mentha L.	Lamiaceae	3	3	0.0410959	0.0410959
212	Pachyrhizus erosus (L.) Urb.	Fabaceae	3	3	0.0410959	0.0410959
213	Capsicum annuum L.	Solanaceae	3	3	0.0410959	0.0410959
214	Cantinoa americana (Aubl.) Harley & J.F.B.Pastore	Lamiaceae	3	3	0.0410959	0.0410959
215	Sterculia foetida L.	Malvaceae	3	3	0.0410959	0.0410959
216	Phyllanthus acidus (L.) Skeels	Phyllanthaceae	3	3	0.0410959	0.0410959
217	Spatholobus littoralis Hassk.	Fabaceae	3	3	0.0410959	0.0410959
218	Physalis peruviana L.	Solanaceae	3	3	0.0410959	0.0410959
219	Piper aduncum L.	Piperaceae	3	3	0.0410959	0.0410959
220	Brucea javanica (L.) Merr.	Simaroubaceae	3	3	0.0410959	0.0410959
221	Piper sarmentosum Roxb.	Piperaceae	3	3	0.0410959	0.0410959
222	Solanum lycopersicum L.	Solanaceae	3	3	0.0410959	0.0410959
223	Plumbago zeylanica L.	Plumbaginaceae	3	3	0.0410959	0.0410959
224	Pogostemon cablin (Blanco) Benth.	Lamiaceae	3	3	0.0410959	0.0410959
225	Mentha × piperita L.	Lamiaceae	3	3	0.0410959	0.0410959
226	Smallanthus sonchifolius (Poepp. & Endl.) H.Rob.	Asteraceae	3	3	0.0410959	0.0410959
227	Bischofia javanica Blume	Phyllanthaceae	3	3	0.0410959	0.0410959
228	Arachis hypogaea L.	Fabaceae	3	3	0.0410959	0.0410959
229	Arcangelisia flava (L.) Merr.	Menispermaceae	3	3	0.0410959	0.0410959
230	Archidendron pauciflorum (Benth.) I.C.Nielsen	Fabaceae	3	3	0.0410959	0.0410959
231	Senna alexandrina Mill.	Fabaceae	3	3	0.0410959	0.0410959
232	Scurrula ferruginea (Roxb. ex Jack) Danser	Loranthaceae	3	3	0.0410959	0.0410959
233	Baccaurea lanceolata (Miq.) Müll.Arg.	Phyllanthaceae	3	3	0.0410959	0.0410959
234	Peronema canescens Jack	Lamiaceae	3	3	0.0410959	0.0410959
235	Cassia fistula L.	Fabaceae	3	3	0.0410959	0.0410959
236	Schleichera oleosa (Lour.) Oken	Sapindaceae	3	3	0.0410959	0.0410959
237	Ocimum americanum L.	Lamiaceae	3	3	0.0410959	0.0410959
238	Coccinia grandis (L.) Voigt	Cucurbitaceae	3	3	0.0410959	0.0410959
239	Codiaeum variegatum (L.) Rumph. ex A.Juss.	Euphorbiaceae	3	3	0.0410959	0.0410959
240	Coffea arabica L.	Rubiaceae	3	3	0.0410959	0.0410959
241	Myrmecodia Jack	Rubiaceae	3	3	0.0410959	0.0410959
242	Trema orientale (L.) Blume	Cannabaceae	3	3	0.0410959	0.0410959
243	Citrus × aurantium L.	Rutaceae	3	3	0.0410959	0.0410959
244	Citrus maxima (Burm.) Merr.	Rutaceae	3	3	0.0410959	0.0410959
245	Typhonium flagelliforme (Lodd.) Blume	Araceae	3	3	0.0410959	0.0410959
246	Nypa fruticans Wurmb	Arecaceae	3	3	0.0410959	0.0410959
247	Vitex L.	Lamiaceae	3	1	0.0136986	0.0410959
248	Tradescantia spathacea Sw.	Commelinaceae	3	3	0.0410959	0.0410959
249	Vitex pinnata L.	Lamiaceae	3	3	0.0410959	0.0410959
250	Metroxylon sagu Rottb.	Arecaceae	3	3	0.0410959	0.0410959
251	Allamanda cathartica L.	Apocynaceae	3	2	0.0273973	0.0410959
252	Clidemia hirta (L.) D.Don	Melastomataceae	3	3	0.0410959	0.0410959
253	Sicyos edulis Jacq.	Cucurbitaceae	2	2	0.0273973	0.0273973
254	Viscum ovalifolium Wall. ex DC.	Santalaceae	2	1	0.0136986	0.0273973
255	Vernonia arborea Buch.-Ham.	Asteraceae	2	2	0.0273973	0.0273973
256	Senna siamea (Lam.) H.S.Irwin & Barneby	Fabaceae	2	2	0.0273973	0.0273973
257	Urticastrum decumanum (Roxb.) Kuntze	Urticaceae	2	1	0.0136986	0.0273973
258	Zea mays L.	Poaceae	2	2	0.0273973	0.0273973
259	Homalanthus populneus (Geiseler) Pax	Euphorbiaceae	2	2	0.0273973	0.0273973
260	Garuga floribunda Decne.	Burseraceae	2	2	0.0273973	0.0273973
261	Flemingia strobilifera (L.) W.T.Aiton	Fabaceae	2	2	0.0273973	0.0273973
262	Tristaniopsis Peter G.Wilson & J.T.Waterh.	Myrtaceae	2	2	0.0273973	0.0273973
263	Solanum melongena L.	Solanaceae	2	2	0.0273973	0.0273973
264	Gnetum gnemon L.	Gnetaceae	2	2	0.0273973	0.0273973
265	Gynura divaricata (L.) DC.	Asteraceae	2	2	0.0273973	0.0273973
266	Stachytarpheta mutabilis (Jacq.) Vahl	Verbenaceae	2	2	0.0273973	0.0273973
267	Stenochlaena palustris (Burm.f.) Bedd.	Blechnaceae	2	2	0.0273973	0.0273973
268	Guazuma ulmifolia Lam.	Malvaceae	2	2	0.0273973	0.0273973
269	Sterculia quadrifida R.Br.	Malvaceae	2	2	0.0273973	0.0273973
270	Saraca indica L.	Fabaceae	2	2	0.0273973	0.0273973
271	Gossypium hirsutum L.	Malvaceae	2	2	0.0273973	0.0273973
272	Swietenia macrophylla King	Meliaceae	2	2	0.0273973	0.0273973
273	Tadehagi triquetrum (L.) H.Ohashi	Fabaceae	2	2	0.0273973	0.0273973
274	Tagetes erecta L.	Asteraceae	2	2	0.0273973	0.0273973
275	Triphasia trifolia (Burm.f.) P.Wilson	Rutaceae	2	2	0.0273973	0.0273973
276	Polyscias scutellaria (Burm.f.) Fosberg	Araliaceae	2	2	0.0273973	0.0273973
277	Indigofera tinctoria L.	Fabaceae	2	2	0.0273973	0.0273973
278	Musa L.	Musaceae	2	2	0.0273973	0.0273973
279	Lygodium circinatum (Burm.f.) Sw.	Lygodiaceae	2	2	0.0273973	0.0273973
280	Oxalis corniculata L.	Oxalidaceae	2	2	0.0273973	0.0273973
281	Oroxylum indicum (L.) Kurz	Bignoniaceae	2	2	0.0273973	0.0273973
282	Lygodium microphyllum (Cav.) R.Br.	Lygodiaceae	2	2	0.0273973	0.0273973
283	Macaranga tanarius (L.) Müll.Arg.	Euphorbiaceae	2	2	0.0273973	0.0273973
284	Neolamarckia cadamba (Roxb.) Bosser	Rubiaceae	2	2	0.0273973	0.0273973
285	Magnolia × alba (DC.) Figlar	Magnoliaceae	2	2	0.0273973	0.0273973
286	Mallotus paniculatus (Lam.) Müll.Arg.	Euphorbiaceae	2	2	0.0273973	0.0273973
287	Pandanus tectorius Parkinson ex Du Roi	Pandanaceae	2	2	0.0273973	0.0273973
288	Mandevilla sanderi (Hemsl.) Woodson	Apocynaceae	2	2	0.0273973	0.0273973
289	Medinilla speciosa (Reinw. ex Blume) Blume	Melastomataceae	2	2	0.0273973	0.0273973
290	Melaleuca leucadendra (L.) L.	Myrtaceae	2	2	0.0273973	0.0273973
291	Morinda L.	Rubiaceae	2	2	0.0273973	0.0273973
292	Momordica balsamina L.	Cucurbitaceae	2	2	0.0273973	0.0273973
293	Melia azedarach L.	Meliaceae	2	2	0.0273973	0.0273973
294	Mirabilis jalapa L.	Nyctaginaceae	2	2	0.0273973	0.0273973
295	Luvunga sarmentosa (Blume) Kurz	Rutaceae	2	2	0.0273973	0.0273973
296	Parameria laevigata (Juss.) Moldenke	Apocynaceae	2	2	0.0273973	0.0273973
297	Santalum album L.	Santalaceae	2	2	0.0273973	0.0273973
298	Jatropha podagrica Hook.	Euphorbiaceae	2	2	0.0273973	0.0273973
299	Saccharum spontaneum L.	Poaceae	2	2	0.0273973	0.0273973
300	Ruta graveolens L.	Rutaceae	2	2	0.0273973	0.0273973
301	Ipomoea pes-caprae (L.) R.Br.	Convolvulaceae	2	2	0.0273973	0.0273973
302	Abelmoschus manihot (L.) Medik.	Malvaceae	2	2	0.0273973	0.0273973
303	Quercus lusitanica Lam.	Fagaceae	2	2	0.0273973	0.0273973
304	Premna cordifolia Roxb.	Lamiaceae	2	2	0.0273973	0.0273973
305	Pometia pinnata J.R.Forst. & G.Forst.	Sapindaceae	2	2	0.0273973	0.0273973
306	Kaempferia rotunda L.	Zingiberaceae	2	2	0.0273973	0.0273973
307	Lophatherum gracile Brongn.	Poaceae	2	2	0.0273973	0.0273973
308	Piper cubeba L.	Piperaceae	2	2	0.0273973	0.0273973
309	Physalis minima L.	Solanaceae	2	2	0.0273973	0.0273973
310	Lansium parasiticum (Osbeck) K.C.Sahni & Bennet	Meliaceae	2	2	0.0273973	0.0273973
311	Lavandula angustifolia Mill.	Lamiaceae	2	2	0.0273973	0.0273973
312	Philodendron Schott	Araceae	2	2	0.0273973	0.0273973
313	Leea indica (Burm.f.) Merr.	Vitaceae	2	2	0.0273973	0.0273973
314	Litsea Lam.	Lauraceae	2	2	0.0273973	0.0273973
315	Ficus elastica Roxb. ex Hornem.	Moraceae	2	2	0.0273973	0.0273973
316	Abelmoschus esculentus (L.) Moench	Malvaceae	2	2	0.0273973	0.0273973
317	Artemisia vulgaris L.	Asteraceae	2	2	0.0273973	0.0273973
318	Artocarpus odoratissimus Blanco	Moraceae	2	2	0.0273973	0.0273973
319	Asplenium nidus L.	Aspleniaceae	2	2	0.0273973	0.0273973
320	Adenanthera pavonina L.	Fabaceae	2	2	0.0273973	0.0273973
321	Erigeron canadensis L.	Asteraceae	2	2	0.0273973	0.0273973
322	Bombax ceiba L.	Malvaceae	2	2	0.0273973	0.0273973
323	Decalobanthus mammosus (Lour.) A.R.Simões & Staples	Convolvulaceae	2	2	0.0273973	0.0273973
324	Decalobanthus peltatus (L.) A.R.Simões & Staples	Convolvulaceae	2	2	0.0273973	0.0273973
325	Delonix regia (Bojer ex Hook.) Raf.	Fabaceae	2	2	0.0273973	0.0273973
326	Dendrophthoe pentandra (L.) Miq.	Loranthaceae	2	2	0.0273973	0.0273973
327	Blechnum orientale L.	Blechnaceae	2	2	0.0273973	0.0273973
328	Citrus L.	Rutaceae	2	2	0.0273973	0.0273973
329	Combretum indicum (L.) DeFilipps	Combretaceae	2	2	0.0273973	0.0273973
330	Amomum cardamomum L.	Zingiberaceae	2	2	0.0273973	0.0273973
331	Allium fistulosum L.	Amaryllidaceae	2	2	0.0273973	0.0273973
332	Dicranopteris linearis (Burm.f.) Underw.	Gleicheniaceae	2	2	0.0273973	0.0273973
333	Dillenia indica L.	Dilleniaceae	2	2	0.0273973	0.0273973
334	Alocasia macrorrhizos (L.) G.Don	Araceae	2	2	0.0273973	0.0273973
335	Coix lacryma-jobi L.	Poaceae	2	2	0.0273973	0.0273973
336	Dioscorea hispida Dennst.	Dioscoreaceae	2	2	0.0273973	0.0273973
337	Alpinia purpurata (Vieill.) K.Schum.	Zingiberaceae	2	2	0.0273973	0.0273973
338	Clibadium surinamense L.	Asteraceae	2	2	0.0273973	0.0273973
339	Diplazium esculentum (Retz.) Sw.	Athyriaceae	2	2	0.0273973	0.0273973
340	Dischidia nummularia R.Br.	Apocynaceae	2	2	0.0273973	0.0273973
341	Basella alba L.	Basellaceae	2	2	0.0273973	0.0273973
342	Clerodendrum chinense (Osbeck) Mabb.	Lamiaceae	2	2	0.0273973	0.0273973
343	Clerodendrum paniculatum L.	Lamiaceae	2	2	0.0273973	0.0273973
344	Chrysopogon zizanioides (L.) Roberty	Poaceae	2	2	0.0273973	0.0273973
345	Enhydra fluctuans Lour.	Asteraceae	2	2	0.0273973	0.0273973
346	Eugenia uniflora L.	Myrtaceae	2	2	0.0273973	0.0273973
347	Casuarina junghuhniana Miq.	Casuarinaceae	2	2	0.0273973	0.0273973
348	Ficus L.	Moraceae	2	2	0.0273973	0.0273973
349	Curcuma purpurascens Blume	Zingiberaceae	2	2	0.0273973	0.0273973
350	Acalypha australis L.	Euphorbiaceae	2	2	0.0273973	0.0273973
351	Acalypha hispida Burm.f.	Euphorbiaceae	2	2	0.0273973	0.0273973
352	Curcuma amada Roxb.	Zingiberaceae	2	2	0.0273973	0.0273973
353	Acalypha indica L.	Euphorbiaceae	2	2	0.0273973	0.0273973
354	Aristolochia foveolata Merr.	Aristolochiaceae	2	2	0.0273973	0.0273973
355	Callicarpa L.	Lamiaceae	2	2	0.0273973	0.0273973
356	Artocarpus elasticus Reinw. ex Blume	Moraceae	2	2	0.0273973	0.0273973
357	Aquilaria malaccensis Lam.	Thymelaeaceae	2	2	0.0273973	0.0273973
358	Cryptocarya massoy (Oken) Kosterm.	Lauraceae	2	2	0.0273973	0.0273973
359	Clerodendrum japonicum (Thunb.) Sweet	Lamiaceae	2	2	0.0273973	0.0273973
360	Crassocephalum crepidioides (Benth.) S.Moore	Asteraceae	2	2	0.0273973	0.0273973
361	Artocarpus integer (Thunb.) Merr.	Moraceae	2	2	0.0273973	0.0273973
362	Baccaurea macrocarpa (Miq.) Müll.Arg.	Phyllanthaceae	1	1	0.0136986	0.0136986
363	Salacca wallichiana Mart.	Arecaceae	1	1	0.0136986	0.0136986
364	Selaginella P.Beauv.	Selaginellaceae	1	1	0.0136986	0.0136986
365	Barringtonia racemosa (L.) Spreng.	Lecythidaceae	1	1	0.0136986	0.0136986
366	Artocarpus camansi Blanco	Moraceae	1	1	0.0136986	0.0136986
367	Schismatoglottis calyptrata (Roxb.) Zoll. & Moritzi	Araceae	1	1	0.0136986	0.0136986
368	Rhodamnia cinerea Jack	Myrtaceae	1	1	0.0136986	0.0136986
369	Rhinacanthus nasutus (L.) Kurz	Acanthaceae	1	1	0.0136986	0.0136986
370	Ayapana triplinervis (Vahl) R.M.King & H.Rob.	Asteraceae	1	1	0.0136986	0.0136986
371	Barleria cristata L.	Acanthaceae	1	1	0.0136986	0.0136986
372	Schima wallichii (DC.) Korth.	Theaceae	1	1	0.0136986	0.0136986
373	Schefflera J.R.Forst. & G.Forst.	Araliaceae	1	1	0.0136986	0.0136986
374	Sandoricum koetjape (Burm.f.) Merr.	Meliaceae	1	1	0.0136986	0.0136986
375	Selenicereus monacanthus (Lem.) D.R.Hunt	Cactaceae	1	1	0.0136986	0.0136986
376	Scaphium macropodum (Miq.) Beumée ex K.Heyne	Malvaceae	1	1	0.0136986	0.0136986
377	Barleria prionitis L.	Acanthaceae	1	1	0.0136986	0.0136986
378	Scutellaria galericulata L.	Lamiaceae	1	1	0.0136986	0.0136986
379	Saccharum robustum E.W.Brandes & Jeswiet ex Grassl	Poaceae	1	1	0.0136986	0.0136986
380	Rosa chinensis Jacq.	Rosaceae	1	1	0.0136986	0.0136986
381	Rauvolfia serpentina (L.) Benth. ex Kurz	Apocynaceae	1	1	0.0136986	0.0136986
382	Rosa × hybrida E.H.L.Krause	Rosaceae	1	1	0.0136986	0.0136986
383	Rotheca serrata (L.) Steane & Mabb.	Lamiaceae	1	1	0.0136986	0.0136986
384	Rourea minor (Gaertn.) Alston	Connaraceae	1	1	0.0136986	0.0136986
385	Rubus moluccanus L.	Rosaceae	1	1	0.0136986	0.0136986
386	Sapindus rarak DC.	Sapindaceae	1	1	0.0136986	0.0136986
387	Scleromitrion verticillatum (L.) R.J.Wang	Rubiaceae	1	1	0.0136986	0.0136986
388	Schizostachyum brachycladum Kurz	Poaceae	1	1	0.0136986	0.0136986
389	Ruellia tuberosa L.	Acanthaceae	1	1	0.0136986	0.0136986
390	Bambusa Schreb. (Tumiang often Schizostachyum)	Poaceae	1	1	0.0136986	0.0136986
391	Saccharum L.	Poaceae	1	1	0.0136986	0.0136986
392	Scleria ciliaris Nees	Cyperaceae	1	1	0.0136986	0.0136986
393	Baeckea frutescens L.	Myrtaceae	1	1	0.0136986	0.0136986
394	Saurauia bracteosa DC.	Actinidiaceae	1	1	0.0136986	0.0136986
395	Ficus ampelas Burm.f.	Moraceae	1	1	0.0136986	0.0136986
396	Raphanus sativus L.	Brassicaceae	1	1	0.0136986	0.0136986
397	Piper arborescens Roxb.	Piperaceae	1	1	0.0136986	0.0136986
398	Bouea macrophylla Griff.	Anacardiaceae	1	1	0.0136986	0.0136986
399	Bougainvillea glabra Choisy	Nyctaginaceae	1	1	0.0136986	0.0136986
400	Planchonia valida (Blume) Blume	Lecythidaceae	1	1	0.0136986	0.0136986
401	Brassica L.	Brassicaceae	1	1	0.0136986	0.0136986
402	Brassica oleracea L.	Brassicaceae	1	1	0.0136986	0.0136986
403	Breynia J.R.Forst. & G.Forst.	Phyllanthaceae	1	1	0.0136986	0.0136986
404	Breynia cernua (Poir.) Müll.Arg.	Phyllanthaceae	1	1	0.0136986	0.0136986
405	Piper majusculum Blume	Piperaceae	1	1	0.0136986	0.0136986
406	Piper hispidum Sw.	Piperaceae	1	1	0.0136986	0.0136986
407	Brugmansia Pers.	Solanaceae	1	1	0.0136986	0.0136986
408	Piper caducibracteum C.DC.	Piperaceae	1	1	0.0136986	0.0136986
409	Brugmansia suaveolens (Humb. & Bonpl. ex Willd.) Bercht. & J.Presl	Solanaceae	1	1	0.0136986	0.0136986
410	Cajanus cajan (L.) Millsp.	Fabaceae	1	1	0.0136986	0.0136986
411	Radermachera gigantea (Blume) Miq.	Bignoniaceae	1	1	0.0136986	0.0136986
412	Caladium bicolor (Aiton) Vent.	Araceae	1	1	0.0136986	0.0136986
413	Pimpinella pruatjan Molk.	Apiaceae	1	1	0.0136986	0.0136986
414	Pilea melastomoides (Poir.) Wedd.	Urticaceae	1	1	0.0136986	0.0136986
415	Picrasma javanica Blume	Simaroubaceae	1	1	0.0136986	0.0136986
416	Phytolacca americana L.	Phytolaccaceae	1	1	0.0136986	0.0136986
417	Physalis viscosa L.	Solanaceae	1	1	0.0136986	0.0136986
418	Calamus L.	Arecaceae	1	1	0.0136986	0.0136986
419	Calamus draco Willd.	Arecaceae	1	1	0.0136986	0.0136986
420	Physalis L.	Solanaceae	1	1	0.0136986	0.0136986
421	Callicarpa longifolia Lam.	Lamiaceae	1	1	0.0136986	0.0136986
422	Phyllanthus reticulatus Poir.	Phyllanthaceae	1	1	0.0136986	0.0136986
423	Calopogonium mucunoides Desv.	Fabaceae	1	1	0.0136986	0.0136986
424	Plumeria alba L.	Apocynaceae	1	1	0.0136986	0.0136986
425	Blumea lacera (Burm.f.) DC.	Asteraceae	1	1	0.0136986	0.0136986
426	Blumea chinensis (L.) DC.	Asteraceae	1	1	0.0136986	0.0136986
427	Poikilospermum Zipp. ex Miq.	Urticaceae	1	1	0.0136986	0.0136986
428	Basilicum polystachyon (L.) Moench	Lamiaceae	1	1	0.0136986	0.0136986
429	Pyrrosia Mirb.	Polypodiaceae	1	1	0.0136986	0.0136986
430	Bauhinia L.	Fabaceae	1	1	0.0136986	0.0136986
431	Punica L.	Lythraceae	1	1	0.0136986	0.0136986
432	Selenicereus undatus (Haw.) D.R.Hunt	Cactaceae	1	1	0.0136986	0.0136986
433	Bauhinia lingua DC.	Fabaceae	1	1	0.0136986	0.0136986
434	Psychotria viridis Ruiz & Pav.	Rubiaceae	1	1	0.0136986	0.0136986
435	Psophocarpus tetragonolobus (L.) DC.	Fabaceae	1	1	0.0136986	0.0136986
436	Psittacanthus Mart.	Loranthaceae	1	1	0.0136986	0.0136986
437	Psidium guineense Sw.	Myrtaceae	1	1	0.0136986	0.0136986
438	Bauhinia purpurea L.	Fabaceae	1	1	0.0136986	0.0136986
439	Prunus domestica L.	Rosaceae	1	1	0.0136986	0.0136986
440	Premna serratifolia L.	Lamiaceae	1	1	0.0136986	0.0136986
441	Premna oblongifolia Merr.	Lamiaceae	1	1	0.0136986	0.0136986
442	Begonia L.	Begoniaceae	1	1	0.0136986	0.0136986
443	Pothos scandens L.	Araceae	1	1	0.0136986	0.0136986
444	Bellucia pentamera Naudin	Melastomataceae	1	1	0.0136986	0.0136986
445	Portulaca grandiflora Hook.	Portulacaceae	1	1	0.0136986	0.0136986
446	Portulaca L.	Portulacaceae	1	1	0.0136986	0.0136986
447	Pontederia crassipes Mart.	Pontederiaceae	1	1	0.0136986	0.0136986
448	Beta vulgaris L.	Amaranthaceae	1	1	0.0136986	0.0136986
449	Polyscias guilfoylei (W.Bull) L.H.Bailey	Araliaceae	1	1	0.0136986	0.0136986
450	Polyscias diversifolia (Blume) Lowry & G.M.Plunkett	Araliaceae	1	1	0.0136986	0.0136986
451	Polypodium glycyrrhiza D.C.Eaton (Note: Vernacular mismatch possible)	Polypodiaceae	1	1	0.0136986	0.0136986
452	Polyalthia Blume	Annonaceae	1	1	0.0136986	0.0136986
453	Pterospermum javanicum Jungh.	Malvaceae	1	1	0.0136986	0.0136986
454	Solanum L.	Solanaceae	1	1	0.0136986	0.0136986
455	Artocarpus anisophyllus Miq.	Moraceae	1	1	0.0136986	0.0136986
456	Aristolochia tagala Cham.	Aristolochiaceae	1	1	0.0136986	0.0136986
457	Typhonium blumei Nicolson & Sivad.	Araceae	1	1	0.0136986	0.0136986
458	Turpinia montana (Blume) Kurz	Staphyleaceae	1	1	0.0136986	0.0136986
459	Tulipa L.	Liliaceae	1	1	0.0136986	0.0136986
460	Tristaniopsis merguensis (Griff.) Peter G.Wilson & J.T.Waterh.	Myrtaceae	1	1	0.0136986	0.0136986
461	Adenostemma viscosum J.R.Forst. & G.Forst.	Asteraceae	1	1	0.0136986	0.0136986
462	Tripidium arundinaceum (Retz.) Welker, Voronts. & E.A.Kellogg	Poaceae	1	1	0.0136986	0.0136986
463	Aerva sanguinolenta (L.) Blume	Amaranthaceae	1	1	0.0136986	0.0136986
464	Trigonella foenum-graecum L.	Fabaceae	1	1	0.0136986	0.0136986
465	Aeschynanthus longiflorus (Blume) DC.	Gesneriaceae	1	1	0.0136986	0.0136986
466	Trema cannabina Lour.	Cannabaceae	1	1	0.0136986	0.0136986
467	Agave amica (Medik.) Thiede & Govaerts	Asparagaceae	1	1	0.0136986	0.0136986
468	Trachyspermum roxburghianum (DC.) H.Wolff	Apiaceae	1	1	0.0136986	0.0136986
469	Toona sureni (Blume) Merr.	Meliaceae	1	1	0.0136986	0.0136986
470	Aglaia argentea Blume	Meliaceae	1	1	0.0136986	0.0136986
471	Aglaia odorata Lour.	Meliaceae	1	1	0.0136986	0.0136986
472	Albizia procera (Roxb.) Benth.	Fabaceae	1	1	0.0136986	0.0136986
473	Timonius sericeus (Desf.) K.Schum.	Rubiaceae	1	1	0.0136986	0.0136986
474	Thunbergia grandiflora Roxb.	Acanthaceae	1	1	0.0136986	0.0136986
475	Tetracera indica (Christm. & Panz.) Merr.	Dilleniaceae	1	1	0.0136986	0.0136986
476	Tetracera akara (Burm.f.) Merr.	Dilleniaceae	1	1	0.0136986	0.0136986
477	Tarenna fragrans (Blume) Koord. & Valeton	Rubiaceae	1	1	0.0136986	0.0136986
478	Taraxacum officinale F.H.Wigg.	Asteraceae	1	1	0.0136986	0.0136986
479	Taraxacum F.H.Wigg.	Asteraceae	1	1	0.0136986	0.0136986
480	Allium tuberosum Rottler ex Spreng.	Amaryllidaceae	1	1	0.0136986	0.0136986
481	Allophylus cobbe (L.) Raeusch.	Sapindaceae	1	1	0.0136986	0.0136986
482	Adenium obesum (Forssk.) Roem. & Schult.	Apocynaceae	1	1	0.0136986	0.0136986
483	Uncaria rhynchophylla (Miq.) Miq.	Rubiaceae	1	1	0.0136986	0.0136986
484	Actinostachys digitata (L.) Wall. ex Reed (Syn: Schizaea digitata)	Schizaeaceae	1	1	0.0136986	0.0136986
485	Acmella grandiflora (Wall. ex DC.) R.K.Jansen	Asteraceae	1	1	0.0136986	0.0136986
486	Abelmoschus moschatus Medik.	Malvaceae	1	1	0.0136986	0.0136986
487	Abutilon mauritianum (Jacq.) Medik.	Malvaceae	1	1	0.0136986	0.0136986
488	Zephyranthes candida (Lindl.) Herb.	Amaryllidaceae	1	1	0.0136986	0.0136986
489	Zanthoxylum acanthopodium DC.	Rutaceae	1	1	0.0136986	0.0136986
490	Xylocarpus moluccensis (Lam.) M.Roem.	Meliaceae	1	1	0.0136986	0.0136986
491	Xanthosoma sagittifolium (L.) Schott	Araceae	1	1	0.0136986	0.0136986
492	Wissadula periplocifolia (L.) C.Presl	Malvaceae	1	1	0.0136986	0.0136986
493	Acanthus ebracteatus Vahl	Acanthaceae	1	1	0.0136986	0.0136986
494	Acanthus illicifolius L.	Acanthaceae	1	1	0.0136986	0.0136986
495	Vitex negundo L.	Lamiaceae	1	1	0.0136986	0.0136986
496	Achyranthes aspera L.	Amaranthaceae	1	1	0.0136986	0.0136986
497	Viscum L.	Santalaceae	1	1	0.0136986	0.0136986
498	Unidentified (Likely Symplocos or Eurya, but unsure)	Symplocaceae	1	1	0.0136986	0.0136986
499	Vigna unguiculata (L.) Walp.	Fabaceae	1	1	0.0136986	0.0136986
500	Vigna radiata (L.) R.Wilczek	Fabaceae	1	1	0.0136986	0.0136986
501	Acmella paniculata (Wall. ex DC.) R.K.Jansen	Asteraceae	1	1	0.0136986	0.0136986
502	Valeriana officinalis L.	Valerianaceae (Caprifoliaceae)	1	1	0.0136986	0.0136986
503	Vachellia farnesiana (L.) Wight & Arn.	Fabaceae	1	1	0.0136986	0.0136986
504	Vaccinium varingiaefolium (Blume) Miq.	Ericaceae	1	1	0.0136986	0.0136986
505	Usnea barbata (L.) Weber ex F.H.Wigg. (Lichen)	Parmeliaceae	1	1	0.0136986	0.0136986
506	Acorus L.	Acoraceae	1	1	0.0136986	0.0136986
507	Urena sinuata L.	Malvaceae	1	1	0.0136986	0.0136986
508	Actinodaphne procera Nees	Lauraceae	1	1	0.0136986	0.0136986
509	Unidentified (Possibly Melia?)	Meliaceae	1	1	0.0136986	0.0136986
510	Alocasia cucullata (Lour.) G.Don	Araceae	1	1	0.0136986	0.0136986
511	Tabernaemontana divaricata (L.) R.Br. ex Roem. & Schult.	Apocynaceae	1	1	0.0136986	0.0136986
512	Alpinia eremochlamys K.Schum.	Zingiberaceae	1	1	0.0136986	0.0136986
513	Solanum muricatum Aiton	Solanaceae	1	1	0.0136986	0.0136986
514	Spermacoce alata Aubl.	Rubiaceae	1	1	0.0136986	0.0136986
515	Anethum graveolens L.	Apiaceae	1	1	0.0136986	0.0136986
516	Spatholobus ferrugineus (Zoll. & Moritzi) Benth.	Fabaceae	1	1	0.0136986	0.0136986
517	Sorghum bicolor (L.) Moench	Poaceae	1	1	0.0136986	0.0136986
518	Sonchus asper (L.) Hill	Asteraceae	1	1	0.0136986	0.0136986
519	Anisophyllea disticha (Jack) Baill.	Anisophylleaceae	1	1	0.0136986	0.0136986
520	Solena amplexicaulis (Lam.) Gandhi	Cucurbitaceae	1	1	0.0136986	0.0136986
521	Solanum violaceum Ortega (Syn: S. indicum)	Solanaceae	1	1	0.0136986	0.0136986
522	Solanum tuberosum L.	Solanaceae	1	1	0.0136986	0.0136986
523	Annona reticulata L.	Annonaceae	1	1	0.0136986	0.0136986
524	Anthurium crystallinum Linden & André	Araceae	1	1	0.0136986	0.0136986
525	Antidesma bunius (L.) Spreng.	Phyllanthaceae	1	1	0.0136986	0.0136986
526	Spinacia oleracea L.	Amaranthaceae	1	1	0.0136986	0.0136986
527	Solanum mammosum L.	Solanaceae	1	1	0.0136986	0.0136986
528	Antigonon leptopus Hook. & Arn.	Polygonaceae	1	1	0.0136986	0.0136986
529	Solanum lasiocarpum Dunal	Solanaceae	1	1	0.0136986	0.0136986
530	Solanum ferox L. (Likely meant Solanum ferox or ferrugineum - Mapped to Solanum ferox)	Solanaceae	1	1	0.0136986	0.0136986
531	Canarium decumanum Gaertn.	Burseraceae	1	1	0.0136986	0.0136986
532	Aquilaria moluccensis Oken	Thymelaeaceae	1	1	0.0136986	0.0136986
533	Sicyos edulis Jacq. (Syn: Sechium edule)	Cucurbitaceae	1	1	0.0136986	0.0136986
534	Ardisia Sw.	Primulaceae	1	1	0.0136986	0.0136986
535	Shorea macrophylla (de Vriese) P.S.Ashton	Dipterocarpaceae	1	1	0.0136986	0.0136986
536	Shorea Roxb. ex C.F.Gaertn.	Dipterocarpaceae	1	1	0.0136986	0.0136986
537	Sesamum indicum L.	Pedaliaceae	1	1	0.0136986	0.0136986
538	Spermacoce repens (DC.) Fosberg & Sachet	Rubiaceae	1	1	0.0136986	0.0136986
539	Anacardium L.	Anacardiaceae	1	1	0.0136986	0.0136986
540	Syzygium myrtifolium Walp.	Myrtaceae	1	1	0.0136986	0.0136986
541	Strobilanthes sinuata J.R.I.Wood (Check recent transfer)	Acanthaceae	1	1	0.0136986	0.0136986
542	Syzygium malaccense (L.) Merr. & L.M.Perry	Myrtaceae	1	1	0.0136986	0.0136986
543	Alsophila R.Br. (Syn: Cyathea in broad sense, but Gymnosphaera or Alsophila in Indo)	Cyatheaceae	1	1	0.0136986	0.0136986
544	Alstonia beatricis Sidiyasa	Apocynaceae	1	1	0.0136986	0.0136986
545	Syzygium Gaertn.	Myrtaceae	1	1	0.0136986	0.0136986
546	Symplocos fasciculata Zoll.	Symplocaceae	1	1	0.0136986	0.0136986
547	Symplocos adenophylla Wall. ex G.Don	Symplocaceae	1	1	0.0136986	0.0136986
548	Symphytum officinale L.	Boraginaceae	1	1	0.0136986	0.0136986
549	Alstonia pneumatophora Backer ex L.G.Den Berger	Apocynaceae	1	1	0.0136986	0.0136986
550	Alternanthera sessilis (L.) R.Br. ex DC.	Amaranthaceae	1	1	0.0136986	0.0136986
551	Strychnos nux-vomica L.	Loganiaceae	1	1	0.0136986	0.0136986
552	Strychnos lucida R.Br.	Loganiaceae	1	1	0.0136986	0.0136986
553	Strobilanthes reptans (G.Forst.) Moylan ex Y.F.Deng & J.R.I.Wood	Acanthaceae	1	1	0.0136986	0.0136986
554	Spondias pinnata (L.f.) Kurz	Anacardiaceae	1	1	0.0136986	0.0136986
555	Strobilanthes phyllostachya Kurz	Acanthaceae	1	1	0.0136986	0.0136986
556	Alyxia reinwardtii Blume	Apocynaceae	1	1	0.0136986	0.0136986
557	Strobilanthes Blume	Acanthaceae	1	1	0.0136986	0.0136986
558	Streblus asper Lour.	Moraceae	1	1	0.0136986	0.0136986
559	Alyxia stellata (J.R.Forst. & G.Forst.) Roem. & Schult.	Apocynaceae	1	1	0.0136986	0.0136986
560	Amaranthus hybridus L.	Amaranthaceae	1	1	0.0136986	0.0136986
561	Stephania Lour.	Menispermaceae	1	1	0.0136986	0.0136986
562	Amaranthus retroflexus L.	Amaranthaceae	1	1	0.0136986	0.0136986
563	Stelechocarpus burahol (Blume) Hook.f. & Thomson	Annonaceae	1	1	0.0136986	0.0136986
564	Amaranthus tricolor L. (Syn: A. gangeticus)	Amaranthaceae	1	1	0.0136986	0.0136986
565	Stachytarpheta indica (L.) Vahl	Verbenaceae	1	1	0.0136986	0.0136986
566	Phyllanthus buxifolius (Blume) Müll.Arg.	Phyllanthaceae	1	1	0.0136986	0.0136986
567	Caryota mitis Lour.	Arecaceae	1	1	0.0136986	0.0136986
568	Phyllagathis rotundifolia (Jack) Blume	Melastomataceae	1	1	0.0136986	0.0136986
569	Phyllagathis Blume	Melastomataceae	1	1	0.0136986	0.0136986
570	Dillenia eximia Miq.	Dilleniaceae	1	1	0.0136986	0.0136986
571	Kaempferia angustifolia Roscoe	Zingiberaceae	1	1	0.0136986	0.0136986
572	Dimocarpus longan Lour.	Sapindaceae	1	1	0.0136986	0.0136986
573	Justicia L.	Acanthaceae	1	1	0.0136986	0.0136986
574	Dioscorea alata L.	Dioscoreaceae	1	1	0.0136986	0.0136986
575	Diplazium Sw.	Athyriaceae	1	1	0.0136986	0.0136986
576	Jasminum L.	Oleaceae	1	1	0.0136986	0.0136986
577	Dodonaea viscosa (L.) Jacq.	Sapindaceae	1	1	0.0136986	0.0136986
578	Iresine herbstii Hook.	Amaranthaceae	1	1	0.0136986	0.0136986
579	Donax Lour.	Marantaceae	1	1	0.0136986	0.0136986
580	Ipomoea mauritiana Jacq.	Convolvulaceae	1	1	0.0136986	0.0136986
581	Dracaena umbratica Ridl.	Asparagaceae	1	1	0.0136986	0.0136986
582	Ipomoea aquatica Forssk.	Convolvulaceae	1	1	0.0136986	0.0136986
583	Ipomoea L.	Convolvulaceae	1	1	0.0136986	0.0136986
584	Drymaria Willd. ex Schult.	Caryophyllaceae	1	1	0.0136986	0.0136986
585	Drymaria cordata (L.) Willd. ex Schult.	Caryophyllaceae	1	1	0.0136986	0.0136986
586	Drynaria quercifolia (L.) J.Sm.	Polypodiaceae	1	1	0.0136986	0.0136986
587	Illicium verum Hook.f.	Schisandraceae	1	1	0.0136986	0.0136986
588	Hystrix (Grass - usually Elymus or similar, but likely Citrus hystrix meant?) Mapped to Citrus hystrix DC.	Rutaceae	1	1	0.0136986	0.0136986
589	Hyptis Jacq.	Lamiaceae	1	1	0.0136986	0.0136986
590	Hymenocallis littoralis (Jacq.) Salisb.	Amaryllidaceae	1	1	0.0136986	0.0136986
591	Hymenachne interrupta (Willd.) Hitchc.	Poaceae	1	1	0.0136986	0.0136986
592	Hydrocotyle sibthorpioides Lam.	Araliaceae	1	1	0.0136986	0.0136986
593	Hydrocotyle bonariensis Comm. ex Lam.	Araliaceae	1	1	0.0136986	0.0136986
594	Hoya macrophylla Blume	Apocynaceae	1	1	0.0136986	0.0136986
595	Kalanchoe blossfeldiana Poelln.	Crassulaceae	1	1	0.0136986	0.0136986
596	Kalanchoe waldheimii Raym.-Hamet & H.Perrier	Crassulaceae	1	1	0.0136986	0.0136986
597	Kappaphycus alvarezii (Doty) Doty ex P.C.Silva (Algae)	Solieriaceae	1	1	0.0136986	0.0136986
598	Lepisanthes alata (Blume) Leenh.	Sapindaceae	1	1	0.0136986	0.0136986
599	Lobelia deckenii Hemsl.	Campanulaceae	1	1	0.0136986	0.0136986
600	Litsea graciae Vidal	Lauraceae	1	1	0.0136986	0.0136986
601	Litsea elliptica Blume	Lauraceae	1	1	0.0136986	0.0136986
602	Litsea cubeba (Lour.) Pers.	Lauraceae	1	1	0.0136986	0.0136986
603	Cyrtandra J.R.Forst. & G.Forst.	Gesneriaceae	1	1	0.0136986	0.0136986
604	Lindernia All.	Linderniaceae	1	1	0.0136986	0.0136986
605	Limonia acidissima L.	Rutaceae	1	1	0.0136986	0.0136986
606	Leucas lavandulifolia Sm.	Lamiaceae	1	1	0.0136986	0.0136986
607	Dalbergia velutina Benth.	Fabaceae	1	1	0.0136986	0.0136986
608	Lepisanthes rubiginosa (Roxb.) Leenh.	Sapindaceae	1	1	0.0136986	0.0136986
609	Lepisanthes amoena (Hassk.) Leenh.	Sapindaceae	1	1	0.0136986	0.0136986
610	Leea rubra Blume	Vitaceae	1	1	0.0136986	0.0136986
611	Kigelia africana (Lam.) Benth.	Bignoniaceae	1	1	0.0136986	0.0136986
612	Daucus carota L.	Apiaceae	1	1	0.0136986	0.0136986
613	Dendrobium macrophyllum A.Rich.	Orchidaceae	1	1	0.0136986	0.0136986
614	Dendrocnide stimulans (L.f.) Chew	Urticaceae	1	1	0.0136986	0.0136986
615	Lannea nigritana (Scott-Elliot) Keay	Anacardiaceae	1	1	0.0136986	0.0136986
616	Lagerstroemia speciosa (L.) Pers.	Lythraceae	1	1	0.0136986	0.0136986
617	Lagerstroemia indica L.	Lythraceae	1	1	0.0136986	0.0136986
618	Lagerstroemia L.	Lythraceae	1	1	0.0136986	0.0136986
619	Derris elliptica (Wall.) Benth.	Fabaceae	1	1	0.0136986	0.0136986
620	Kyllinga brevifolia Rottb.	Cyperaceae	1	1	0.0136986	0.0136986
621	Knema cinerea (Poir.) Warb.	Myristicaceae	1	1	0.0136986	0.0136986
622	Dianella ensifolia (L.) DC.	Asphodelaceae	1	1	0.0136986	0.0136986
623	Homalomena occulta (Loureiro) Schott	Araceae	1	1	0.0136986	0.0136986
624	Homalomena Schott	Araceae	1	1	0.0136986	0.0136986
625	Drynaria sparsisora (Desv.) T.Moore	Polypodiaceae	1	1	0.0136986	0.0136986
626	Garcinia atroviridis Griff. ex T.Anderson	Clusiaceae	1	1	0.0136986	0.0136986
627	Globba L.	Zingiberaceae	1	1	0.0136986	0.0136986
628	Gliricidia Kunth	Fabaceae	1	1	0.0136986	0.0136986
629	Gironniera nervosa Planch.	Cannabaceae	1	1	0.0136986	0.0136986
630	Girardinia diversifolia (Link) Friis	Urticaceae	1	1	0.0136986	0.0136986
631	Gaultheria L.	Ericaceae	1	1	0.0136986	0.0136986
632	Etlingera Giseke	Zingiberaceae	1	1	0.0136986	0.0136986
633	Etlingera heliconiifolia (K.Schum.) A.D.Poulsen	Zingiberaceae	1	1	0.0136986	0.0136986
634	Eucalyptus urophylla S.T.Blake	Myrtaceae	1	1	0.0136986	0.0136986
635	Garcinia nervosa Miq.	Clusiaceae	1	1	0.0136986	0.0136986
636	Euchresta horsfieldii (Leschenault) Bennett	Fabaceae	1	1	0.0136986	0.0136986
637	Garcinia cowa Roxb. ex DC.	Clusiaceae	1	1	0.0136986	0.0136986
638	Euphorbia antiquorum L.	Euphorbiaceae	1	1	0.0136986	0.0136986
639	Gnetum cuspidatum Blume	Gnetaceae	1	1	0.0136986	0.0136986
640	Flagellaria indica L.	Flagellariaceae	1	1	0.0136986	0.0136986
641	Euphorbia cyri V.W.Steinm. (Syn: Pedilanthus pringlei)	Euphorbiaceae	1	1	0.0136986	0.0136986
642	Ficus virens Aiton	Moraceae	1	1	0.0136986	0.0136986
643	Ficus variegata Blume	Moraceae	1	1	0.0136986	0.0136986
644	Euphorbia pulcherrima Willd. ex Klotzsch	Euphorbiaceae	1	1	0.0136986	0.0136986
645	Ficus racemosa L.	Moraceae	1	1	0.0136986	0.0136986
646	Ficus minahassae (Teijsm. & de Vriese) Miq.	Moraceae	1	1	0.0136986	0.0136986
647	Ficus hispida L.f.	Moraceae	1	1	0.0136986	0.0136986
648	Ficus fistulosa Reinw. ex Blume	Moraceae	1	1	0.0136986	0.0136986
649	Fibraurea tinctoria Lour.	Menispermaceae	1	1	0.0136986	0.0136986
650	Ficus curtipes Corner	Moraceae	1	1	0.0136986	0.0136986
651	Glycyrrhiza glabra L.	Fabaceae	1	1	0.0136986	0.0136986
652	Erythrostemon pulcherrimus (L.) L.P.Queiroz	Fabaceae	1	1	0.0136986	0.0136986
653	Durio kutejensis (Hassk.) Becc.	Malvaceae	1	1	0.0136986	0.0136986
654	Elatostema J.R.Forst. & G.Forst.	Urticaceae	1	1	0.0136986	0.0136986
655	Echinochloa P.Beauv.	Poaceae	1	1	0.0136986	0.0136986
656	Eclipta L.	Asteraceae	1	1	0.0136986	0.0136986
657	Eclipta prostrata (L.) L.	Asteraceae	1	1	0.0136986	0.0136986
658	Hibiscus radiatus Cav.	Malvaceae	1	1	0.0136986	0.0136986
659	Hibiscus arnottianus A.Gray	Malvaceae	1	1	0.0136986	0.0136986
660	Hibiscus L.	Malvaceae	1	1	0.0136986	0.0136986
661	Hevea brasiliensis (Willd. ex A.Juss.) Müll.Arg.	Euphorbiaceae	1	1	0.0136986	0.0136986
662	Heritiera Aiton	Malvaceae	1	1	0.0136986	0.0136986
663	Eclipta prostrata (L.) L. (Syn: Eclipta alba)	Asteraceae	1	1	0.0136986	0.0136986
664	Elaeagnus latifolia L.	Elaeagnaceae	1	1	0.0136986	0.0136986
665	Hellenia spicata (Jacq.) S.R.Dutta	Costaceae	1	1	0.0136986	0.0136986
666	Helicteres isora L.	Malvaceae	1	1	0.0136986	0.0136986
667	Erythrina subumbrans (Hassk.) Merr. (Syn: E. hypaphorus)	Fabaceae	1	1	0.0136986	0.0136986
668	Helianthus annuus L.	Asteraceae	1	1	0.0136986	0.0136986
669	Gynura pseudochina (L.) DC.	Asteraceae	1	1	0.0136986	0.0136986
670	Eleiodoxa conferta (Griff.) Burret	Arecaceae	1	1	0.0136986	0.0136986
671	Elephantopus scaber L. (Based on vernacular "Liman")	Asteraceae	1	1	0.0136986	0.0136986
672	Elettaria cardamomum (L.) Maton	Zingiberaceae	1	1	0.0136986	0.0136986
673	Equisetum ramosissimum subsp. debile (Roxb. ex Vaucher) Hauke	Equisetaceae	1	1	0.0136986	0.0136986
674	Grona triflora (L.) H.Ohashi & K.Ohashi	Fabaceae	1	1	0.0136986	0.0136986
675	Grona heterophylla (Willd.) H.Ohashi & K.Ohashi	Fabaceae	1	1	0.0136986	0.0136986
676	Grammatophyllum speciosum Blume	Orchidaceae	1	1	0.0136986	0.0136986
677	Erythrina fusca Lour.	Fabaceae	1	1	0.0136986	0.0136986
678	Gossypium arboreum L.	Malvaceae	1	1	0.0136986	0.0136986
679	Loeseneriella pauciflora (DC.) A.C.Sm.	Celastraceae	1	1	0.0136986	0.0136986
680	Cyperus longus L.	Cyperaceae	1	1	0.0136986	0.0136986
681	Lophopyxis maingayi Hook.f.	Lophopyxidaceae	1	1	0.0136986	0.0136986
682	Ocimum L.	Lamiaceae	1	1	0.0136986	0.0136986
683	Oryza rufipogon Griff.	Poaceae	1	1	0.0136986	0.0136986
684	Cinnamomum iners Reinw. ex Blume	Lauraceae	1	1	0.0136986	0.0136986
685	Cinnamomum macrophyllum Miq.	Lauraceae	1	1	0.0136986	0.0136986
686	Ornithogalum umbellatum L.	Asparagaceae	1	1	0.0136986	0.0136986
687	Oncosperma horridum (Griff.) Scheff.	Arecaceae	1	1	0.0136986	0.0136986
688	Oldenlandia lancifolia (Schumach.) DC.	Rubiaceae	1	1	0.0136986	0.0136986
689	Cinnamomum sintoc Blume	Lauraceae	1	1	0.0136986	0.0136986
690	Oldenlandia L.	Rubiaceae	1	1	0.0136986	0.0136986
691	Ocimum × africanum Lour.	Lamiaceae	1	1	0.0136986	0.0136986
692	Cissus quadrangularis L.	Vitaceae	1	1	0.0136986	0.0136986
693	Citrullus lanatus (Thunb.) Matsum. & Nakai	Cucurbitaceae	1	1	0.0136986	0.0136986
694	Citrus amblycarpa (Hassk.) Ochse	Rutaceae	1	1	0.0136986	0.0136986
695	Oxalis barrelieri L.	Oxalidaceae	1	1	0.0136986	0.0136986
696	Nymphaea alba L.	Nymphaeaceae	1	1	0.0136986	0.0136986
697	Citrus lucida (Scheff.) Mabb.	Rutaceae	1	1	0.0136986	0.0136986
698	Nigella damascena L.	Ranunculaceae	1	1	0.0136986	0.0136986
699	Citrus medica L.	Rutaceae	1	1	0.0136986	0.0136986
700	Nicandra physalodes (L.) Gaertn.	Solanaceae	1	1	0.0136986	0.0136986
701	Nerium oleander L.	Apocynaceae	1	1	0.0136986	0.0136986
702	Nephrolepis hirsutula (G.Forst.) C.Presl	Nephrolepidaceae	1	1	0.0136986	0.0136986
703	Nephrolepis cordifolia (L.) C.Presl	Nephrolepidaceae	1	1	0.0136986	0.0136986
704	Citrus × microcarpa Bunge	Rutaceae	1	1	0.0136986	0.0136986
705	Nepenthes mirabilis (Lour.) Druce	Nepenthaceae	1	1	0.0136986	0.0136986
706	Clausena excavata Burm.f.	Rutaceae	1	1	0.0136986	0.0136986
707	Cinnamomum cassia (L.) J.Presl	Lauraceae	1	1	0.0136986	0.0136986
708	Cinchona calisaya Wedd.	Rubiaceae	1	1	0.0136986	0.0136986
709	Nasturtium microphyllum Boenn. ex Rchb.	Brassicaceae	1	1	0.0136986	0.0136986
710	Ficus arbuscula K.Schum. & Lauterb.	Moraceae	1	1	0.0136986	0.0136986
711	Phrynium pubinerve Blume	Marantaceae	1	1	0.0136986	0.0136986
712	Phragmites karka (Retz.) Trin. ex Steud.	Poaceae	1	1	0.0136986	0.0136986
713	Philodendron erubescens K.Koch & Augustin	Araceae	1	1	0.0136986	0.0136986
714	Canarium indicum L.	Burseraceae	1	1	0.0136986	0.0136986
715	Phaseolus L.	Fabaceae	1	1	0.0136986	0.0136986
716	Phanera sanguinea (Miq.) de Wit	Fabaceae	1	1	0.0136986	0.0136986
717	Phallus indusiatus Vent. (Fungi)	Phallaceae (Fungi)	1	1	0.0136986	0.0136986
718	Canarium vulgare Leenh.	Burseraceae	1	1	0.0136986	0.0136986
719	Phalaenopsis Blume	Orchidaceae	1	1	0.0136986	0.0136986
720	Persicaria minor (Huds.) Opiz	Polygonaceae	1	1	0.0136986	0.0136986
721	Capsicum L.	Solanaceae	1	1	0.0136986	0.0136986
722	Pentace Hassk.	Malvaceae	1	1	0.0136986	0.0136986
723	Pachycereus pringlei (S.Watson) Britton & Rose	Cactaceae	1	1	0.0136986	0.0136986
724	Pemphis acidula J.R.Forst. & G.Forst.	Lythraceae	1	1	0.0136986	0.0136986
725	Passiflora ligularis Juss.	Passifloraceae	1	1	0.0136986	0.0136986
726	Celosia L.	Amaranthaceae	1	1	0.0136986	0.0136986
727	Parkia timoriana (DC.) Merr.	Fabaceae	1	1	0.0136986	0.0136986
728	Celosia cristata L.	Amaranthaceae	1	1	0.0136986	0.0136986
729	Pararuellia napifera (Zoll.) Bremek.	Acanthaceae	1	1	0.0136986	0.0136986
730	Chloranthus elatior Link	Chloranthaceae	1	1	0.0136986	0.0136986
731	Pangium edule Reinw.	Achariaceae	1	1	0.0136986	0.0136986
732	Chlorophytum comosum (Thunb.) Jacques	Asparagaceae	1	1	0.0136986	0.0136986
733	Christella afra (Christ) Holttum	Thelypteridaceae	1	1	0.0136986	0.0136986
734	Cicer arietinum L.	Fabaceae	1	1	0.0136986	0.0136986
735	Nauclea L.	Rubiaceae	1	1	0.0136986	0.0136986
736	Myrmecodia pendens Merr. & L.M.Perry	Rubiaceae	1	1	0.0136986	0.0136986
737	Cymbopogon Spreng.	Poaceae	1	1	0.0136986	0.0136986
738	Cucumis melo L.	Cucurbitaceae	1	1	0.0136986	0.0136986
739	Costus L.	Costaceae	1	1	0.0136986	0.0136986
740	Cratoxylum cochinchinense (Lour.) Blume	Hypericaceae	1	1	0.0136986	0.0136986
741	Melastoma L.	Melastomataceae	1	1	0.0136986	0.0136986
742	Cratoxylum sumatranum (Jack) Blume	Hypericaceae	1	1	0.0136986	0.0136986
743	Crescentia cujete L.	Bignoniaceae	1	1	0.0136986	0.0136986
744	Maranta arundinacea L.	Marantaceae	1	1	0.0136986	0.0136986
745	Crotalaria retusa L.	Fabaceae	1	1	0.0136986	0.0136986
746	Croton tiglium L.	Euphorbiaceae	1	1	0.0136986	0.0136986
747	Mangifera foetida Lour.	Anacardiaceae	1	1	0.0136986	0.0136986
748	Cucumis maderaspatanus L. (Syn: Mukia javanica)	Cucurbitaceae	1	1	0.0136986	0.0136986
749	Mallotus philippensis (Lam.) Müll.Arg.	Euphorbiaceae	1	1	0.0136986	0.0136986
750	Cucurbita moschata Duchesne	Cucurbitaceae	1	1	0.0136986	0.0136986
751	Melicope suaveolens (Scheff.) T.G.Hartley	Rutaceae	1	1	0.0136986	0.0136986
752	Macrosolen cochinchinensis (Lour.) Tiegh.	Loranthaceae	1	1	0.0136986	0.0136986
753	Macropanax dispermus (Blume) Kuntze	Araliaceae	1	1	0.0136986	0.0136986
754	Macrolenes nemorosa (Blume) Bakh.f.	Melastomataceae	1	1	0.0136986	0.0136986
755	Maclura cochinchinensis (Lour.) Corner	Moraceae	1	1	0.0136986	0.0136986
756	Macaranga involucrata (Roxb.) Baill.	Euphorbiaceae	1	1	0.0136986	0.0136986
757	Macadamia hildebrandii Steenis	Proteaceae	1	1	0.0136986	0.0136986
758	Curcuma viridiflora Roxb.	Zingiberaceae	1	1	0.0136986	0.0136986
759	Cuscuta chinensis Lam.	Convolvulaceae	1	1	0.0136986	0.0136986
760	Cyclea laxiflora Miers	Menispermaceae	1	1	0.0136986	0.0136986
761	Luvunga Buch.-Ham. ex Wight & Arn.	Rutaceae	1	1	0.0136986	0.0136986
762	Luffa acutangula (L.) Roxb.	Cucurbitaceae	1	1	0.0136986	0.0136986
763	Melicope lepta (Spreng.) T.G.Hartley	Rutaceae	1	1	0.0136986	0.0136986
764	Melochia umbellata (Houtt.) Stapf	Malvaceae	1	1	0.0136986	0.0136986
765	Cleome rutidosperma DC.	Cleomaceae	1	1	0.0136986	0.0136986
766	Coleus purpuratus (Harv.) N.H.Williams	Lamiaceae	1	1	0.0136986	0.0136986
767	Clerodendrum calamitosum L.	Lamiaceae	1	1	0.0136986	0.0136986
768	Myristica fatua Houtt. (Syn: Myristica celebica)	Myristicaceae	1	1	0.0136986	0.0136986
769	Mussaenda pubescens W.T.Aiton	Rubiaceae	1	1	0.0136986	0.0136986
770	Musa textilis Née	Musaceae	1	1	0.0136986	0.0136986
771	Musa balbisiana Colla	Musaceae	1	1	0.0136986	0.0136986
772	Clerodendrum indicum (L.) Kuntze	Lamiaceae	1	1	0.0136986	0.0136986
773	Coffea canephora Pierre ex A.Froehner	Rubiaceae	1	1	0.0136986	0.0136986
774	Morus L.	Moraceae	1	1	0.0136986	0.0136986
775	Coleus Lour.	Lamiaceae	1	1	0.0136986	0.0136986
776	Coleus comosus Hochst. ex Gürke (Syn: P. ornatus)	Lamiaceae	1	1	0.0136986	0.0136986
777	Momordica cochinchinensis (Lour.) Spreng.	Cucurbitaceae	1	1	0.0136986	0.0136986
778	Colocasia Schott	Araceae	1	1	0.0136986	0.0136986
779	Cordia obliqua Willd.	Boraginaceae	1	1	0.0136986	0.0136986
780	Molineria latifolia (Dryand. ex W.T.Aiton) Herb. ex Kurz	Hypoxidaceae	1	1	0.0136986	0.0136986
781	Mitragyna speciosa (Korth.) Havil.	Rubiaceae	1	1	0.0136986	0.0136986
782	Colubrina asiatica (L.) Brongn.	Rhamnaceae	1	1	0.0136986	0.0136986
783	Mimosa pigra L.	Fabaceae	1	1	0.0136986	0.0136986
784	Millettia splendidissima Blume	Fabaceae	1	1	0.0136986	0.0136986
785	Mikania cordata (Burm.f.) B.L.Rob.	Asteraceae	1	1	0.0136986	0.0136986
786	Microsorum buergerianum (Miq.) Ching	Polypodiaceae	1	1	0.0136986	0.0136986
787	Miconia crenata (Vahl) Michelang.	Melastomataceae	1	1	0.0136986	0.0136986
788	Commelina diffusa Burm.f.	Commelinaceae	1	1	0.0136986	0.0136986
789	Mesosphaerum suaveolens (L.) Kuntze	Lamiaceae	1	1	0.0136986	0.0136986
790	Cordia dichotoma G.Forst.	Boraginaceae	1	1	0.0136986	0.0136986
791	Zornia diphylla (L.) Pers.	Fabaceae	1	1	0.0136986	0.0136986
